# Supplementary material for: The Effect of Work Connectivity Behavior After-Hours on Employee Psychological Distress: The Role of Leader Workaholism and Work-to-Family Conflict
Source: Front Public Health. 2022 Feb 23;10:722679. doi: 10.3389/fpubh.2022.722679 (PMC8905642; doi:10.3389/fpubh.2022.722679)
Supplement: Supplementary file 1 [file Data_Sheet_1.zip]

Archive with 3 entries (2 files):
- 722679-supplementary materials/722679-questionnaire.pdf
- 722679-supplementary materials/722679-raw data.XLSX
- 722679-supplementary materials/
