# Supplementary material for: The Effect of Work Connectivity Behavior After-Hours on Employee Psychological Distress: The Role of Leader Workaholism and Work-to-Family Conflict
Source: Front Public Health. 2022 Feb 23;10:722679. doi: 10.3389/fpubh.2022.722679 (PMC8905642; doi:10.3389/fpubh.2022.722679)
Supplement: Supplementary file 1 [file Data_Sheet_1.zip › 722679-supplementary materials/722679-raw data.XLSX]

## Sheet: SPSS Data
Num	SC1	SC2	SC3	SC4	PL1	PL2	PL3	PL4	PL5	PL6	PL7	PL8	PL9	WFC1	WFC2	WFC3	WFC4	WFC5	WFC6	KR1	KR2	KR3	KR4	KR5	KR6	KR7	KR8	KR9	KR10	KR11	KR12	subordinate-Gener	subordinate-Age	subordinate-Education Years	subordinate-working year	subordinate-Married Status	GZKR1	GZKR2	GZKR3	GZKR4	GZKR5	GZKR6	GZKR7	GZKR8	GZKR9	GZKR10	Leader-Gender	Leader-Age	Leader-Education Years
1	2	4	4	5	5	3	4	4	3	5	3	3	3	4	5	5	4	5	5	2	4	1	2	3	3	2	2	4	3	3	2	1	26	3	3	2	5	4	3	4	4	5	5	4	4	5	1	32	3
2	2	2	2	4	4	4	2	5	4	4	3	4	2	3	4	5	4	4	5	2	3	2	1	3	3	2	2	3	4	3	2	1	29	2	3	1	4	5	3	4	4	4	4	4	3	5	2	32	2
3	3	5	4	4	5	3	3	3	3	4	3	4	3	5	4	5	4	5	5	2	3	1	2	4	4	2	2	4	3	3	2	2	29	2	1	2	4	4	5	5	4	4	5	5	4	5	1	37	3
4	3	3	3	2	3	3	4	5	4	4	3	3	3	5	4	4	5	4	5	1	3	1	2	3	3	2	2	3	3	3	1	1	25	2	1	1	5	5	4	4	4	5	4	4	4	4	1	34	2
5	3	3	4	2	3	2	3	3	4	5	5	2	3	5	4	4	5	4	5	2	4	1	2	4	1	3	2	4	3	3	2	1	29	2	1	1	5	4	5	5	5	5	5	3	4	5	2	35	3
6	2	2	5	4	4	3	3	5	2	4	3	3	4	5	5	4	4	4	4	2	3	1	2	3	3	2	1	4	3	3	2	2	27	2	3	3	5	5	4	3	4	4	5	5	4	5	2	30	2
7	2	3	4	4	5	5	5	5	3	4	4	4	3	3	5	2	5	4	5	2	3	3	2	3	4	2	1	3	3	4	1	1	27	2	1	2	5	5	4	5	3	3	4	5	4	4	2	31	2
8	2	2	2	4	4	3	4	4	4	3	2	4	2	3	5	4	4	4	4	2	4	2	2	4	3	2	1	2	3	3	1	1	25	2	3	1	5	4	4	5	4	4	4	4	3	4	2	31	3
9	3	5	4	4	5	3	4	4	3	5	5	4	4	5	4	5	4	3	4	2	3	1	2	4	3	2	2	4	3	3	2	1	30	2	1	2	5	4	4	4	4	4	4	5	5	4	1	40	3
10	3	5	4	5	4	4	5	3	5	3	4	3	3	5	4	5	4	3	5	1	3	2	2	3	3	2	1	3	3	4	2	2	27	2	1	3	5	4	5	5	5	4	5	5	5	3	2	32	2
11	3	3	5	4	4	4	3	5	4	4	3	3	3	4	2	4	4	5	4	2	3	2	1	3	4	2	2	3	3	4	3	1	27	1	1	1	5	4	5	4	4	4	5	5	4	5	1	35	3
12	3	4	5	5	4	3	4	2	4	4	3	2	3	4	4	4	3	5	4	2	3	2	1	3	4	1	2	4	3	3	2	2	25	2	1	2	5	4	4	4	4	4	5	5	5	5	1	34	3
13	3	3	5	5	3	2	4	3	3	3	1	5	4	5	4	4	5	4	5	2	3	2	2	2	3	2	2	4	3	3	1	2	26	3	1	2	3	4	4	5	4	5	4	5	5	5	2	35	2
14	3	2	4	4	3	4	3	4	3	2	4	3	3	5	4	4	4	4	4	1	3	1	2	4	3	1	2	3	3	3	2	2	26	2	1	1	5	4	5	4	3	5	3	4	2	5	2	31	2
15	2	3	3	4	3	4	4	5	1	3	2	2	3	5	4	5	5	5	5	2	4	2	1	4	3	2	2	2	2	4	2	1	30	2	1	2	5	4	4	4	4	5	5	4	4	4	1	33	3
16	2	3	2	5	3	3	4	3	2	4	3	4	2	5	5	4	5	4	5	2	3	2	2	3	3	2	2	3	3	3	2	2	27	2	3	2	4	4	4	4	4	3	4	5	4	3	2	31	3
17	3	2	4	3	3	3	2	4	4	3	3	4	4	3	5	4	4	4	4	2	3	2	2	3	4	1	3	3	3	3	1	2	29	2	3	2	4	3	4	4	5	4	5	5	3	4	1	30	3
18	3	4	3	2	4	2	3	4	2	5	3	2	4	5	4	4	4	5	4	2	3	2	2	4	4	1	2	3	3	3	2	2	30	2	3	2	3	4	5	5	5	5	4	5	4	5	1	40	3
19	3	4	5	4	5	4	4	2	3	4	3	5	3	5	3	4	4	5	3	1	3	2	1	4	1	1	1	4	3	3	2	2	30	2	2	2	5	3	4	4	5	5	4	4	5	4	1	32	2
20	3	2	4	3	4	2	2	5	3	4	3	3	3	5	4	4	4	4	5	2	3	1	1	4	3	2	1	3	2	4	2	1	29	1	2	2	4	4	5	4	3	3	5	5	4	4	2	31	3
21	3	2	4	2	5	3	2	4	5	4	4	3	4	5	1	4	4	4	4	2	3	3	1	4	4	2	1	3	3	3	2	2	25	2	1	2	5	4	4	5	5	5	5	4	2	5	1	33	2
22	1	1	1	3	1	1	1	1	1	1	2	2	3	1	1	1	1	3	2	3	1	4	4	2	1	3	4	1	2	2	4	2	28	2	1	1	2	2	1	1	3	2	3	2	1	2	2	32	3
23	1	1	1	2	1	1	1	1	1	2	1	1	1	2	1	1	2	1	1	4	1	4	4	2	2	4	3	1	1	2	3	1	27	2	1	2	1	1	3	2	3	2	1	2	1	1	1	32	3
24	1	3	3	2	1	1	1	4	1	1	1	1	2	1	1	1	1	1	2	3	2	4	4	2	1	3	3	1	2	2	4	2	28	2	1	1	1	2	2	2	2	2	1	2	1	3	2	31	3
25	1	1	1	2	1	1	1	1	2	3	1	1	1	3	3	1	2	1	1	3	2	3	4	2	2	3	4	1	2	1	4	2	27	2	1	1	2	1	3	2	2	1	1	2	1	2	1	41	2
26	2	4	4	3	3	4	4	3	3	5	3	3	2	3	3	4	4	4	4	2	3	2	2	3	3	2	2	3	3	4	1	2	24	2	2	2	5	5	4	5	4	4	4	5	3	5	1	39	2
27	3	1	3	3	1	2	2	1	2	1	1	1	1	3	2	1	3	1	1	3	1	4	3	2	2	4	4	2	1	2	4	2	27	2	3	1	2	1	1	1	1	2	2	1	2	2	1	30	2
28	3	1	4	4	3	4	2	4	4	5	3	4	2	4	5	4	4	5	5	2	4	1	2	2	3	2	2	3	3	4	3	1	29	2	2	1	5	4	5	4	4	4	4	5	4	4	2	40	2
29	3	2	4	4	3	5	4	3	4	3	1	3	4	5	5	2	5	4	4	2	3	1	2	3	4	2	2	4	4	3	3	2	29	3	1	2	4	4	4	3	4	5	3	5	5	4	1	32	3
30	1	2	1	2	1	2	2	1	1	2	1	2	1	1	1	1	2	4	1	3	1	4	4	2	3	4	3	1	2	1	4	1	24	3	2	2	2	1	1	2	2	3	2	2	1	1	2	34	3
31	1	3	1	1	1	1	1	2	1	1	1	1	3	1	1	2	1	1	1	3	2	3	4	2	2	4	4	2	2	2	4	2	27	2	2	2	2	2	1	2	2	2	1	2	1	1	1	34	2
32	4	3	4	5	5	4	3	4	2	3	3	2	3	5	2	3	5	4	4	2	3	4	2	3	4	2	4	4	3	3	2	2	26	2	3	2	5	4	5	4	4	5	5	4	4	5	2	35	2
33	3	4	4	4	4	3	2	1	3	4	4	1	3	5	4	4	4	5	3	2	4	2	2	4	3	1	2	4	3	4	3	2	24	2	3	2	5	4	5	5	5	5	4	4	5	5	2	35	3
34	3	4	3	2	3	2	3	3	4	4	3	3	5	5	3	4	5	4	5	1	3	1	2	2	3	1	2	3	4	4	2	1	24	2	3	1	5	4	4	5	4	5	4	5	4	5	1	31	2
35	2	3	1	3	1	2	3	2	1	1	2	2	2	1	1	1	2	1	1	2	3	3	3	2	2	3	4	1	2	1	4	1	24	2	1	2	1	3	2	1	2	1	1	1	1	1	2	32	2
36	3	2	5	2	3	1	4	5	4	4	3	4	3	5	4	4	4	4	4	1	3	1	4	4	3	2	3	3	4	3	1	1	30	1	1	2	5	3	4	5	4	5	4	5	4	5	1	35	3
37	2	5	4	3	4	4	4	3	4	4	2	3	3	5	4	5	4	5	4	2	3	2	2	3	4	3	2	4	3	3	2	1	26	2	3	2	3	4	5	5	5	4	2	3	4	4	1	35	3
38	1	2	4	4	4	2	3	1	4	4	3	2	5	3	4	4	3	4	4	1	4	2	2	3	3	2	2	4	3	4	2	1	24	2	2	2	5	4	5	4	4	4	5	5	5	4	1	31	3
39	3	4	5	3	3	1	4	4	4	4	3	3	4	5	3	1	4	4	5	2	3	2	2	3	4	1	2	2	3	2	2	2	27	2	1	2	5	4	5	5	4	4	4	5	3	5	2	30	3
40	3	3	4	3	4	3	3	5	4	4	3	3	3	5	5	5	5	4	5	4	3	2	2	3	3	2	2	3	3	3	1	2	26	3	3	2	5	4	5	4	3	5	4	5	5	5	1	31	3
41	1	1	1	2	2	1	3	1	2	2	2	1	1	1	2	1	2	1	1	4	3	4	4	1	2	4	3	1	2	2	4	1	27	1	1	1	1	2	3	1	2	1	2	2	1	2	2	30	3
42	1	1	1	1	1	2	1	1	3	1	1	1	1	3	1	1	2	1	2	3	1	3	4	2	2	3	4	1	1	1	3	2	29	2	3	2	1	2	2	1	2	1	2	2	1	2	2	33	3
43	2	3	2	3	2	1	2	2	1	1	2	1	3	1	1	2	2	2	1	3	2	4	3	1	1	4	3	1	2	2	3	1	26	2	1	2	2	2	1	1	2	1	2	1	2	1	1	34	3
44	2	2	2	3	4	2	2	2	1	1	3	1	1	1	2	1	1	3	1	4	2	4	3	3	2	3	4	2	1	2	3	1	30	2	1	2	2	1	1	2	1	2	2	2	1	2	2	35	2
45	3	3	3	4	3	3	3	3	4	5	3	4	3	5	4	5	4	4	3	2	3	2	1	4	3	2	1	3	3	2	2	2	30	2	1	2	5	5	5	5	4	4	4	3	4	5	1	37	3
46	2	4	4	5	5	4	4	3	2	3	3	3	4	5	5	4	4	4	5	2	3	2	1	3	4	2	1	3	4	3	3	2	24	1	1	1	5	5	3	4	4	4	4	5	4	3	2	34	3
47	3	3	1	2	1	1	1	1	1	2	3	1	1	1	1	1	1	2	1	4	2	3	4	1	2	3	4	1	1	1	4	1	29	3	2	1	2	1	2	1	2	2	2	2	2	1	1	37	3
48	3	1	1	2	4	2	4	3	4	4	3	4	2	5	4	5	5	4	5	1	3	2	2	2	3	2	3	4	4	4	1	1	29	2	1	2	5	4	5	3	4	5	4	4	5	5	1	33	2
49	1	2	1	2	1	2	1	1	1	1	1	2	1	1	1	3	1	1	4	4	1	4	4	1	2	3	4	2	2	2	3	1	27	2	1	1	3	1	1	2	1	2	1	1	2	1	2	29	3
50	2	1	3	2	1	2	1	2	1	1	2	1	2	1	3	1	1	2	3	3	2	3	4	2	2	3	3	1	2	2	3	2	28	3	2	2	1	2	2	1	2	1	1	2	2	1	2	29	3
51	1	1	3	2	1	2	2	1	1	1	1	1	3	3	1	1	1	1	1	4	1	4	3	1	2	4	3	1	1	1	4	2	26	3	1	2	2	1	2	2	2	1	1	3	2	2	2	29	3
52	2	3	3	4	4	4	4	5	5	5	3	3	2	4	5	4	4	5	5	2	3	3	1	3	3	2	1	3	4	3	2	2	28	1	1	1	3	5	5	5	5	4	4	2	5	4	2	31	3
53	3	3	2	4	3	2	4	5	3	5	3	3	3	5	4	4	4	2	4	2	3	2	2	3	4	1	1	3	4	4	1	1	26	2	3	2	1	2	1	2	1	2	2	2	1	2	1	29	2
54	2	2	4	4	3	4	5	4	1	4	3	4	2	3	4	5	4	4	5	1	3	1	2	3	4	2	2	4	2	4	2	1	24	3	3	2	4	4	3	5	4	5	5	4	4	5	2	31	3
55	1	1	1	2	1	1	1	4	2	3	1	1	2	3	1	3	1	1	2	3	2	4	4	2	2	3	3	1	2	2	4	1	28	3	2	1	1	1	2	2	2	2	2	1	2	3	1	32	2
56	2	1	2	2	1	1	2	1	1	1	3	1	3	1	1	1	1	1	1	4	1	3	3	2	3	3	3	1	2	1	4	1	26	2	2	2	2	1	1	2	2	2	1	2	1	1	1	33	3
57	1	2	1	2	3	1	3	1	2	2	1	1	2	1	1	3	3	1	3	3	1	4	4	1	2	4	3	1	1	1	3	2	30	2	1	1	1	3	3	2	2	2	2	1	1	1	1	35	3
58	1	2	2	3	3	2	1	4	1	2	1	1	1	1	2	3	1	1	2	3	1	4	3	2	1	3	3	1	3	2	4	2	27	2	1	1	2	1	1	1	2	1	1	3	2	2	2	34	2
59	3	4	3	4	3	3	1	3	4	3	3	3	3	4	1	4	5	5	2	2	2	1	2	3	3	2	2	3	2	3	2	2	29	2	1	2	5	4	3	5	4	4	5	5	4	5	1	36	3
60	4	2	4	5	4	2	2	4	3	4	3	2	3	3	4	4	4	3	4	1	3	2	2	4	3	2	2	2	3	4	3	1	30	2	1	1	4	5	5	3	4	5	5	4	4	5	2	33	2
61	1	2	1	3	1	2	1	1	1	3	1	1	1	1	1	2	1	1	1	4	1	4	4	1	2	4	4	1	2	2	3	1	27	1	1	2	2	1	1	2	1	2	2	1	1	3	1	40	2
62	2	4	3	4	4	4	2	5	3	4	3	3	2	5	4	3	4	4	2	2	3	2	2	4	4	2	2	4	3	3	3	2	27	1	3	2	3	5	5	5	5	4	4	4	4	3	2	39	3
63	3	3	2	4	4	3	3	4	2	3	3	3	4	5	4	3	4	5	4	2	3	2	2	3	3	2	2	4	3	3	2	2	25	2	1	2	5	4	4	4	5	4	5	3	4	4	1	29	3
64	1	1	1	2	1	1	1	1	1	2	1	1	2	1	3	1	1	2	1	4	2	4	3	2	1	4	3	1	2	1	4	2	26	2	2	2	5	5	4	5	4	4	5	3	4	5	2	38	3
65	3	3	3	5	4	2	4	5	4	4	3	3	4	4	4	3	5	3	3	2	3	1	1	3	3	2	2	3	3	3	1	1	29	2	3	1	5	4	3	4	4	4	5	5	4	3	1	31	2
66	3	3	4	3	4	4	2	2	3	4	3	3	3	5	4	4	3	3	4	2	4	1	3	4	2	2	2	4	3	3	1	2	29	1	1	3	5	4	4	4	4	5	4	4	5	4	2	31	2
67	2	2	4	3	4	4	4	4	3	5	3	3	3	2	5	4	4	5	5	2	3	2	2	3	3	2	2	3	3	4	2	1	27	2	1	2	5	4	5	4	4	4	5	5	3	4	2	34	2
68	1	1	1	2	1	2	1	1	1	1	1	3	1	3	4	1	2	2	1	4	1	4	3	2	2	3	3	1	1	1	4	2	26	2	1	2	2	1	1	2	2	1	2	1	1	2	2	35	3
69	2	3	1	3	3	1	2	2	1	1	3	1	1	2	1	1	1	1	2	3	1	4	4	2	1	4	4	1	2	1	4	2	26	1	1	2	2	1	1	1	2	1	2	1	3	2	1	31	3
70	1	1	1	1	1	2	1	1	2	2	1	1	2	1	1	1	1	1	1	4	3	3	4	1	2	4	3	2	2	2	3	2	26	2	3	1	2	2	1	2	3	1	1	2	1	1	1	40	2
71	3	3	4	4	2	3	4	3	4	3	3	5	4	4	4	4	4	3	4	1	3	1	2	2	3	1	2	3	4	3	2	2	28	2	1	1	5	2	5	5	3	3	4	4	4	4	2	31	2
72	2	4	4	5	4	3	4	5	3	5	2	2	2	5	4	4	5	3	4	2	3	2	1	3	2	1	2	3	2	3	1	1	30	1	1	1	4	4	2	4	4	4	4	5	4	5	2	31	2
73	2	4	4	5	4	2	4	4	4	5	3	3	4	5	4	4	1	4	3	2	3	1	2	3	3	1	2	4	3	1	3	2	24	2	2	2	3	4	5	4	5	4	5	5	2	4	1	31	3
74	3	4	4	5	3	3	1	4	4	4	3	4	3	5	4	5	5	4	4	2	3	2	2	3	4	1	2	4	4	3	2	2	28	2	1	2	5	4	5	5	4	5	4	4	3	4	1	31	2
75	2	4	4	4	3	4	4	4	3	2	3	4	4	4	5	5	5	3	4	2	2	1	2	3	2	2	2	3	3	3	1	1	26	2	1	1	5	4	4	4	4	5	5	5	4	4	2	30	2
76	1	2	3	1	1	2	1	1	2	1	1	1	4	2	1	4	2	1	3	4	1	4	4	2	1	3	3	1	2	1	3	2	28	2	1	2	2	1	3	1	2	1	1	2	1	2	2	30	3
77	2	2	1	3	3	1	2	1	1	2	1	1	1	2	2	1	1	1	1	3	2	4	3	2	2	3	3	2	2	2	4	1	27	2	3	2	1	1	2	3	1	1	1	2	1	1	1	31	2
78	1	1	3	2	1	1	1	1	1	2	1	1	1	1	1	1	2	1	1	4	1	4	2	2	2	3	3	1	2	1	3	1	25	3	1	1	2	1	2	2	2	2	1	1	3	1	2	32	3
79	3	3	4	4	4	1	4	3	3	5	4	3	3	5	3	4	4	4	3	2	4	2	1	3	3	1	2	4	3	2	1	2	25	1	1	1	5	4	4	5	4	5	4	5	5	5	1	41	3
80	3	4	3	3	4	3	4	5	4	3	5	4	3	5	4	5	5	4	5	2	3	2	2	2	3	2	2	3	4	2	1	1	26	2	2	2	4	4	4	4	3	4	5	4	4	4	2	34	2
81	4	4	3	3	3	4	4	4	4	4	3	3	4	5	4	3	4	4	5	2	4	2	2	2	2	1	2	3	3	3	3	1	26	1	1	2	4	2	4	4	4	4	4	4	3	4	2	30	2
82	3	2	3	2	2	4	1	2	1	2	2	3	1	2	1	1	1	3	2	4	2	3	3	2	2	3	3	2	3	2	3	2	26	3	1	2	2	1	2	1	1	2	2	2	2	2	2	30	2
83	3	3	3	3	4	4	3	5	3	4	3	3	3	4	4	4	5	4	3	2	3	3	2	3	3	2	1	4	4	3	1	2	24	2	3	2	3	5	4	4	5	4	4	5	4	4	1	39	3
84	2	1	2	3	1	1	1	1	2	2	3	2	3	1	4	1	1	1	2	4	1	3	3	2	2	3	4	3	2	2	3	1	25	2	3	1	1	2	2	1	2	2	1	2	2	1	1	32	3
85	1	1	1	2	1	1	1	1	1	2	1	1	2	2	2	1	1	1	1	4	1	2	3	1	2	3	3	1	2	1	3	2	30	3	3	2	2	1	2	3	2	1	1	3	2	1	1	34	2
86	3	3	4	3	3	3	4	5	3	3	5	3	2	5	3	4	4	4	4	2	3	2	1	3	3	3	2	3	4	4	1	1	27	2	3	1	4	5	4	5	5	5	4	5	4	4	2	32	3
87	3	2	3	4	2	2	1	3	4	3	4	4	2	4	4	5	5	4	4	2	3	1	2	3	3	1	1	3	3	3	2	1	27	2	3	1	5	4	5	4	5	4	4	5	2	5	2	41	2
88	3	4	5	5	2	2	4	5	3	5	5	3	3	3	4	5	4	4	5	2	3	2	2	3	3	2	1	3	4	3	1	1	27	2	3	2	5	4	4	3	4	4	4	4	5	4	2	29	3
89	1	2	4	2	4	5	3	5	2	3	3	3	3	5	4	5	4	4	4	1	3	2	2	3	3	1	2	4	4	3	2	1	28	1	1	2	4	5	3	4	4	5	4	4	2	4	2	36	3
90	2	1	3	3	4	2	4	4	4	2	3	4	4	4	5	4	4	3	4	2	3	1	2	1	4	2	2	3	3	3	2	1	25	3	3	2	5	4	5	5	5	4	4	5	4	4	1	39	2
91	2	2	4	3	4	3	4	4	3	1	3	4	3	5	4	4	5	4	4	2	2	1	2	4	4	2	2	3	4	3	3	1	28	2	1	2	5	4	5	4	4	5	4	5	4	5	1	33	2
92	3	4	4	5	4	3	4	3	3	4	3	4	3	5	4	4	4	5	3	1	1	2	2	3	3	2	3	3	3	3	2	2	30	2	3	2	5	4	4	4	4	3	4	4	5	4	2	35	2
93	1	1	1	2	1	1	1	1	1	1	2	1	1	3	2	1	1	2	2	4	2	3	3	1	1	3	4	1	1	2	4	2	27	2	2	2	2	2	1	2	2	1	1	1	2	1	1	32	2
94	1	1	2	2	1	1	1	2	2	1	2	2	2	2	2	1	2	1	1	4	2	3	4	2	2	3	3	2	2	2	3	2	29	3	3	1	2	1	3	2	1	2	2	1	1	2	2	36	3
95	2	2	4	5	4	3	3	4	3	4	3	3	3	3	5	3	5	4	3	2	3	1	1	4	3	2	2	4	3	4	3	1	29	2	1	1	4	4	5	5	4	3	5	5	5	3	1	40	2
96	3	2	4	4	4	4	3	5	3	4	3	1	3	3	4	4	5	4	5	2	3	2	3	3	4	2	1	1	3	4	3	1	30	2	1	1	4	5	4	5	4	4	5	5	5	3	2	30	3
97	4	3	4	5	4	4	4	3	3	3	3	3	2	5	4	5	5	5	4	2	3	1	2	4	4	1	1	3	3	3	2	1	27	2	2	2	5	2	3	4	4	4	3	5	5	3	1	38	3
98	3	5	4	4	4	3	4	4	3	4	4	2	3	5	3	5	5	5	5	1	3	1	1	2	3	1	2	3	4	2	2	2	26	2	3	3	5	2	5	5	5	3	4	5	2	5	1	39	3
99	1	1	2	2	1	1	1	1	1	1	3	1	3	1	2	1	3	1	2	3	1	4	3	2	2	4	3	1	1	2	3	2	28	2	3	2	1	2	1	1	2	2	2	1	2	1	2	34	2
100	2	3	5	4	4	3	4	5	2	5	3	2	4	5	5	4	4	5	4	2	3	2	2	3	3	2	2	3	3	3	2	2	25	2	1	2	5	4	4	4	4	5	4	5	4	5	2	36	2
101	1	3	2	3	3	1	1	1	2	1	2	1	1	3	1	2	4	2	1	3	2	3	2	2	2	4	3	1	2	1	3	1	27	3	3	1	3	1	2	1	2	1	1	3	3	2	1	33	3
102	3	3	4	4	3	4	3	3	3	2	4	3	4	5	4	5	4	3	5	2	3	1	1	4	4	1	2	3	3	4	2	1	27	2	3	2	3	4	5	4	4	4	4	5	3	4	1	33	3
103	3	3	4	5	4	2	3	4	4	4	3	3	4	5	4	5	4	5	4	2	3	2	3	4	4	2	1	2	3	3	2	2	30	2	1	1	4	5	5	4	4	4	4	5	4	4	1	31	2
104	2	2	2	4	3	4	5	4	3	3	4	4	3	5	5	4	3	4	5	2	4	2	2	3	4	1	2	3	4	3	2	2	25	1	3	3	5	4	4	4	4	5	5	5	4	5	2	35	2
105	1	3	1	2	1	3	2	3	1	1	1	1	1	1	2	2	1	1	2	4	1	4	4	2	2	3	4	1	2	1	3	1	30	2	1	1	2	1	1	1	2	1	2	2	2	1	1	31	3
106	1	2	2	1	2	1	3	1	1	2	1	2	1	1	1	1	2	3	4	3	1	3	3	2	2	3	3	1	1	1	4	1	26	3	1	2	2	2	1	1	1	1	1	2	1	2	2	38	2
107	3	3	4	4	3	4	4	4	3	2	3	5	3	5	4	3	5	4	5	1	3	2	1	3	4	2	2	4	3	3	1	2	27	2	2	2	5	4	5	4	4	4	4	4	3	4	1	35	3
108	3	4	3	4	4	3	2	5	4	4	3	4	3	5	4	4	4	5	5	2	3	2	2	3	4	2	2	4	3	3	2	1	25	2	1	2	4	4	4	5	4	4	4	5	4	4	2	32	3
109	2	3	2	4	4	4	3	2	4	5	3	4	4	5	5	4	4	4	5	2	3	2	2	3	4	2	2	3	2	3	2	2	29	2	3	1	5	5	5	5	4	5	5	3	3	5	2	34	2
110	2	2	4	3	4	5	3	5	3	2	3	4	4	5	5	2	3	5	4	2	4	1	1	3	4	2	2	4	3	3	2	2	27	2	1	2	5	4	4	4	5	5	1	5	5	4	2	32	3
111	3	2	2	4	4	2	4	2	3	3	3	5	3	5	4	4	5	4	4	4	3	2	2	3	4	2	3	1	3	3	2	2	25	2	2	1	4	4	4	5	4	5	4	4	5	5	1	33	2
112	3	3	3	5	4	3	5	4	3	4	5	4	4	5	4	4	5	4	4	2	3	2	3	3	3	2	2	4	4	3	2	2	26	2	2	1	4	4	5	5	4	3	4	4	2	4	2	43	2
113	3	4	4	4	4	3	4	2	3	4	5	3	5	4	5	4	5	1	4	1	3	1	2	3	3	3	2	3	4	3	2	2	25	2	1	2	5	3	5	4	5	4	5	5	4	4	2	30	3
114	3	3	3	5	3	3	4	1	4	4	4	5	3	5	4	4	3	4	5	2	3	1	2	4	3	2	1	4	3	3	2	2	26	2	2	1	4	5	5	5	3	4	4	2	4	3	1	30	3
115	3	4	5	5	3	4	4	4	2	4	4	3	3	5	3	4	5	4	5	1	3	2	2	3	3	1	2	4	3	3	1	1	24	3	1	2	5	4	4	4	5	5	5	5	4	4	2	33	2
116	2	1	1	2	2	1	1	1	1	1	1	1	3	2	1	1	1	1	2	4	1	3	4	1	2	3	3	1	2	1	4	2	27	2	1	1	2	3	2	3	2	1	1	3	2	1	1	29	3
117	1	2	1	2	1	2	2	1	1	1	1	1	2	2	1	2	2	2	1	3	1	3	4	2	1	3	3	2	2	2	4	1	26	3	3	2	2	1	1	1	2	2	2	2	1	1	2	33	3
118	2	3	3	5	4	4	2	3	3	4	3	4	3	5	4	4	5	4	4	2	3	2	4	3	3	2	2	3	2	3	1	2	24	1	1	2	5	4	4	5	5	5	4	3	4	5	1	33	3
119	3	3	3	5	3	5	4	5	1	5	3	3	3	4	3	5	4	4	3	2	2	1	2	3	3	2	3	3	4	2	1	1	28	2	1	1	5	4	4	5	4	5	5	5	4	4	2	36	3
120	3	2	5	4	4	4	3	4	3	3	3	4	3	5	4	2	4	3	4	2	4	1	2	4	3	2	3	3	3	4	4	1	25	3	1	1	4	4	5	5	4	4	5	1	5	4	1	43	2
121	3	3	4	4	4	4	4	3	3	4	3	3	3	5	4	3	4	4	5	2	3	2	2	3	2	2	1	3	2	4	2	2	28	2	3	1	4	4	4	4	5	5	4	5	4	4	2	36	3
122	4	4	4	5	4	4	4	4	4	4	5	2	2	5	4	4	5	4	4	2	3	2	2	4	3	2	2	3	3	3	2	1	30	3	3	1	5	4	4	4	5	5	4	5	5	4	2	31	2
123	3	3	4	5	3	3	4	4	4	4	5	4	2	5	4	5	1	4	4	3	3	2	1	3	3	2	2	3	3	3	1	2	24	2	3	1	5	5	4	5	3	4	4	5	4	5	2	34	3
124	2	2	4	4	4	1	4	5	3	5	3	3	4	5	4	4	4	4	4	2	3	2	2	3	3	1	2	4	2	4	3	2	28	2	1	2	5	4	4	4	2	3	4	3	5	5	2	33	3
125	3	3	3	5	3	3	3	4	4	3	5	3	3	4	5	4	4	5	5	2	4	1	2	3	3	1	3	3	3	3	2	2	26	2	1	1	5	3	3	4	4	4	5	4	5	5	2	34	3
126	3	4	2	5	4	4	4	3	4	4	3	4	3	3	5	4	4	5	3	3	3	2	2	4	3	2	1	3	3	3	2	1	25	2	3	1	5	4	5	4	4	5	4	5	3	5	2	39	2
127	1	1	2	2	3	2	3	1	2	1	1	1	3	3	1	1	2	1	2	4	1	4	4	2	2	3	4	1	2	1	4	1	24	2	2	1	3	1	2	1	2	1	1	2	2	1	1	36	2
128	2	4	4	5	2	4	4	4	3	2	3	3	3	5	2	5	3	4	5	1	3	1	2	3	4	2	2	3	4	2	1	2	28	2	1	2	4	4	4	4	5	4	2	4	5	4	1	32	2
129	3	4	3	5	3	5	4	4	4	4	3	4	3	5	5	3	5	4	3	2	3	1	2	2	3	2	1	3	4	4	3	2	26	2	1	2	3	5	4	5	4	5	4	4	2	4	1	40	2
130	2	3	4	4	4	4	3	3	3	3	2	3	3	5	3	4	4	5	5	2	2	2	1	4	3	3	1	3	4	3	2	1	24	2	3	2	4	5	4	3	4	5	4	3	4	4	1	40	2
131	3	3	4	4	4	3	3	5	5	5	4	3	5	4	5	4	5	4	4	2	3	2	2	3	4	1	2	3	3	3	1	1	26	2	1	2	5	4	4	4	4	5	4	5	5	5	2	32	3
132	3	4	4	5	4	3	3	4	3	5	2	2	4	4	4	5	4	4	5	2	3	2	2	3	4	2	1	3	3	3	2	2	26	2	1	1	5	4	5	4	3	4	2	5	4	5	1	30	3
133	3	4	4	4	4	4	4	3	3	3	3	4	3	5	5	3	4	4	4	1	3	2	2	3	4	2	1	3	3	2	2	1	27	2	1	3	3	4	4	2	5	5	4	3	4	5	2	30	3
134	3	4	3	4	2	3	4	3	3	4	3	4	4	5	3	5	3	5	3	2	4	2	2	3	2	2	3	3	3	3	2	1	28	2	1	4	5	2	5	5	3	4	4	3	5	4	1	32	3
135	2	3	4	5	4	2	4	4	5	4	3	3	4	5	4	5	5	4	4	2	3	1	1	4	4	2	2	3	3	3	2	2	26	2	3	2	3	5	4	4	4	5	1	5	3	4	1	31	2
136	2	3	5	4	4	4	4	3	4	5	3	4	3	4	2	4	4	5	4	2	3	1	2	4	4	2	2	3	4	3	2	2	26	2	1	1	4	4	4	4	4	5	4	4	4	4	2	35	3
137	1	1	1	2	1	1	1	1	3	2	2	1	1	3	1	1	2	1	1	3	1	3	3	2	3	4	3	1	2	1	3	2	27	2	2	1	1	1	2	3	2	2	2	2	2	2	2	35	3
138	1	3	2	2	2	1	1	3	1	4	1	2	1	1	1	1	1	1	1	3	2	3	3	2	2	3	3	3	2	2	4	2	24	1	1	2	1	1	1	1	1	2	2	2	1	2	2	35	3
139	3	3	4	3	4	4	4	4	3	4	4	2	3	4	4	4	4	4	5	2	4	2	1	2	3	1	2	3	3	2	2	2	30	2	1	2	5	4	4	5	4	5	4	5	4	5	1	35	3
140	3	3	5	4	4	3	4	2	1	4	3	3	4	4	4	3	4	4	3	2	4	2	3	2	3	2	2	4	4	4	3	1	26	2	2	1	5	4	4	3	4	5	5	3	3	4	2	37	3
141	1	3	3	2	3	4	2	4	3	5	4	3	2	5	4	4	4	5	4	2	3	2	1	3	3	2	1	4	3	3	1	2	27	2	3	3	5	4	3	5	5	4	4	5	5	3	1	30	3
142	4	4	4	5	1	3	5	3	4	3	3	3	2	3	4	3	3	4	4	2	3	2	2	3	3	1	2	3	3	3	2	2	24	2	3	1	5	4	2	4	5	5	4	4	2	4	1	35	2
143	3	3	5	2	5	3	3	5	3	5	4	3	3	5	4	5	4	4	5	2	3	2	2	3	3	1	2	3	4	3	1	2	26	2	1	1	3	5	4	4	3	5	4	3	3	5	2	31	3
144	3	3	4	5	2	4	2	5	3	2	3	3	3	5	4	5	4	4	5	2	3	2	2	3	3	1	1	4	4	3	1	2	27	2	3	4	5	4	3	4	4	5	4	4	3	5	2	33	2
145	2	5	4	3	3	4	4	3	2	2	3	4	3	5	4	4	4	4	4	2	4	2	1	4	4	3	2	3	3	3	2	2	29	2	1	1	5	4	5	4	3	3	5	5	5	3	2	30	3
146	3	2	4	4	5	5	2	5	3	5	3	5	3	5	5	5	3	4	4	2	4	2	2	3	4	2	2	4	3	3	3	2	29	3	3	1	5	2	4	2	4	3	4	4	4	5	2	35	3
147	3	2	4	4	4	4	4	3	2	4	3	2	2	5	5	3	4	4	5	2	3	1	2	1	2	3	2	4	3	2	2	2	29	1	3	1	4	4	4	4	4	4	5	4	4	5	2	33	2
148	3	2	3	2	4	4	4	5	3	3	3	3	3	5	5	4	5	3	4	2	3	2	1	1	4	2	2	2	3	3	2	1	29	2	1	3	3	4	5	5	4	5	4	4	4	4	1	43	2
149	2	5	4	4	4	4	2	5	4	3	3	3	3	5	4	4	4	5	3	1	3	2	2	3	4	2	2	2	3	3	2	1	30	2	3	1	4	4	4	4	5	4	5	5	5	4	1	31	2
150	3	3	4	4	3	4	4	5	4	3	3	2	2	3	4	4	5	4	4	2	4	1	2	3	4	2	2	3	4	3	1	1	30	2	1	3	4	4	3	4	4	3	5	5	5	4	2	31	2
151	1	2	1	2	1	2	1	1	4	2	4	2	1	3	3	2	2	1	3	4	1	3	3	1	2	3	2	1	1	1	3	1	25	2	1	3	2	1	1	1	1	1	1	1	2	2	1	33	3
152	1	1	1	2	1	1	3	1	1	1	3	3	1	1	2	3	2	2	1	4	1	4	3	2	2	3	3	2	2	1	4	1	24	2	2	1	2	1	1	2	2	2	2	1	1	2	1	42	3
153	1	3	4	4	4	2	3	3	3	4	3	3	3	2	2	2	2	2	2	4	1	4	1	1	4	4	1	1	1	1	4	2	24	2	2	2	3	3	4	4	2	4	4	4	4	3	2	32	2
154	1	2	2	2	3	1	1	2	2	2	1	2	1	2	2	1	2	2	2	4	2	4	4	2	2	4	3	2	2	2	4	2	26	2	2	1	3	4	4	3	4	2	4	3	2	4	2	28	2
155	2	3	5	5	3	1	2	4	2	3	2	2	2	2	2	3	4	4	5	4	2	3	3	3	3	3	3	3	3	3	3	1	23	1	1	1	4	3	4	4	4	3	3	4	2	4	2	30	2
156	2	3	1	1	2	3	2	2	2	2	2	2	2	2	1	1	1	1	1	4	1	1	1	1	1	4	4	1	1	1	4	2	28	2	2	3	5	5	5	5	4	4	4	4	4	3	1	31	2
157	1	1	1	1	2	2	2	2	2	2	2	1	1	2	1	2	1	3	2	2	1	2	1	2	2	1	2	2	2	2	3	2	36	2	5	3	5	5	4	5	2	1	5	3	5	1	1	41	3
158	1	1	1	1	2	1	1	1	2	2	1	1	1	2	1	1	1	1	2	4	1	3	3	2	1	3	3	1	2	1	4	2	23	3	1	1	3	2	3	4	3	3	4	4	4	4	2	31	2
159	3	5	5	4	5	3	3	5	4	5	4	3	3	4	5	5	5	5	5	2	4	2	4	4	3	2	2	3	3	3	2	2	24	2	1	1	5	4	4	4	5	4	5	4	5	3	2	26	2
160	1	2	2	1	2	1	1	2	2	2	1	2	1	3	2	3	2	3	3	3	2	3	2	2	3	3	2	2	2	2	3	2	24	2	1	1	4	4	4	5	4	5	5	4	5	3	2	28	2
161	2	2	1	1	3	2	2	3	3	2	2	3	2	3	3	3	4	4	4	2	2	3	3	1	2	3	4	2	2	2	3	2	31	2	4	2	4	4	5	5	4	3	5	5	3	3	2	39	2
162	2	4	2	2	2	2	3	3	3	3	3	3	3	4	3	3	3	3	3	3	3	2	2	3	3	2	2	3	4	4	3	2	37	2	14	1	4	4	4	5	5	3	5	5	4	5	1	35	3
163	2	2	1	1	2	1	2	2	3	2	1	2	2	3	3	3	3	2	2	4	3	3	3	3	3	3	4	3	3	3	3	2	34	2	3	3	4	5	4	5	5	5	5	5	4	5	1	32	3
164	3	3	1	1	4	2	2	1	3	2	1	1	5	3	3	3	3	3	3	3	3	3	3	2	2	3	3	3	1	1	2	2	36	2	3	3	5	5	5	5	5	5	5	5	5	3	1	35	2
165	3	3	4	4	4	4	4	4	4	4	4	4	4	3	3	4	4	4	4	2	3	2	2	3	3	2	2	3	3	3	3	1	25	2	1	1	4	4	3	4	3	3	4	4	4	3	1	31	2
166	1	1	1	1	2	2	2	2	2	2	2	2	2	3	3	3	3	3	3	2	2	3	3	2	2	4	3	2	1	2	2	1	30	2	6	1	4	4	5	4	5	4	5	4	4	4	1	37	2
167	2	4	5	5	5	3	4	3	3	4	4	4	4	5	5	5	5	5	5	3	4	3	3	4	3	3	1	4	3	3	1	1	26	1	3	1	5	4	4	5	4	5	5	4	4	4	1	36	2
168	3	3	4	4	3	3	3	4	3	4	3	3	3	4	3	4	4	4	4	3	3	3	3	3	3	3	3	3	3	3	3	1	27	2	4	1	4	4	3	4	4	3	4	3	3	4	1	38	2
169	3	4	4	4	5	1	3	4	5	5	2	5	2	5	5	5	5	5	1	2	3	2	2	3	4	2	1	4	3	3	4	2	31	2	9	1	3	2	3	3	3	2	3	2	3	3	1	29	2
170	2	2	2	2	3	2	3	3	4	4	2	3	3	2	2	3	4	3	3	3	2	3	3	2	2	3	2	2	2	2	4	2	30	2	5	2	5	5	4	4	4	5	5	5	5	5	2	38	2
171	1	1	1	1	5	2	3	2	3	3	3	3	3	3	3	3	3	4	3	3	2	3	3	2	2	4	3	2	1	1	3	2	29	2	1	2	5	5	5	5	5	5	5	4	5	4	1	34	2
172	1	2	2	1	3	2	2	3	3	3	2	3	2	3	3	2	3	3	3	3	2	2	3	3	3	3	3	3	3	3	3	2	37	2	4	3	5	5	5	4	5	5	5	5	4	4	1	36	2
173	2	3	5	5	5	5	5	5	5	5	5	5	5	5	5	5	5	5	5	2	2	3	2	4	4	2	2	2	4	3	2	1	33	2	10	2	2	2	4	3	2	2	3	2	2	2	1	30	2
174	1	1	1	1	4	1	1	1	3	3	1	1	1	1	2	4	2	4	1	4	3	3	3	2	2	2	3	2	2	2	3	2	31	2	10	3	4	3	3	3	4	5	5	5	3	5	1	39	2
175	2	5	5	4	3	2	3	3	3	3	1	3	3	5	5	5	5	5	5	2	3	3	3	4	3	3	2	4	4	3	3	2	26	2	3	1	5	5	5	5	5	4	5	5	4	5	1	41	2
176	3	3	4	4	5	5	5	5	5	5	5	5	5	5	5	5	5	5	5	3	3	3	3	4	3	4	2	4	4	3	1	2	25	2	3	1	5	5	5	5	5	5	5	5	5	4	1	32	2
177	1	1	1	1	2	1	2	2	1	2	1	1	1	2	2	2	3	3	4	4	2	4	4	1	2	4	4	2	1	1	4	1	25	2	1	1	5	5	5	5	5	5	5	5	4	5	2	33	2
178	3	5	4	5	5	3	3	5	5	5	3	5	3	4	5	5	5	5	5	3	4	2	2	4	4	3	2	4	3	3	2	1	26	2	2	1	5	4	4	4	5	5	4	5	4	5	1	35	2
179	2	4	3	2	4	2	2	3	3	3	1	3	3	2	3	2	4	2	3	3	2	4	3	2	3	4	4	2	2	1	4	2	26	2	2	3	4	5	4	5	5	5	4	5	4	5	2	31	2
180	4	5	5	4	5	4	5	4	5	5	4	4	4	4	5	4	5	4	5	2	4	2	2	4	4	2	2	3	4	3	2	2	28	2	1	1	5	5	5	4	4	4	5	4	4	5	1	37	3
181	2	2	1	1	3	2	2	4	2	3	2	4	2	3	4	3	4	3	4	3	4	2	2	1	4	3	3	4	4	4	2	2	25	2	1	1	3	2	4	2	4	3	4	2	2	2	1	35	2
182	3	3	1	1	4	3	3	3	3	4	4	4	4	5	5	4	5	4	5	3	4	2	2	4	4	1	1	4	4	3	1	2	25	2	3	1	2	3	2	2	3	2	3	2	2	3	1	35	2
183	2	3	1	1	3	2	3	3	3	3	2	2	2	2	3	2	2	4	4	4	3	3	3	3	3	4	4	3	2	2	3	1	31	2	3	1	3	2	3	3	2	3	4	3	2	2	1	32	2
184	2	3	2	1	3	3	3	3	3	3	2	3	2	4	4	5	5	3	5	4	2	3	4	3	3	4	3	2	1	1	4	1	27	2	3	2	5	3	4	4	5	5	5	5	3	3	1	39	3
185	2	5	1	1	2	2	2	3	2	2	1	1	2	3	4	5	3	3	5	3	2	3	3	3	3	3	2	3	2	2	3	1	27	2	2	1	2	3	3	4	3	2	3	2	2	2	1	34	2
186	1	5	5	1	5	5	5	5	5	5	5	5	5	5	5	5	5	3	5	4	2	4	4	3	2	3	3	2	1	1	3	2	33	2	9	1	4	3	4	4	4	5	4	4	5	5	2	32	2
187	1	1	1	1	2	1	1	2	1	1	1	1	2	1	1	1	2	3	3	3	2	3	2	3	2	2	2	1	2	2	2	1	37	2	10	2	4	4	3	3	3	4	4	3	4	4	2	33	2
188	1	1	1	1	2	2	2	2	2	2	2	2	2	2	2	2	2	2	2	4	2	4	4	2	2	3	3	3	1	1	4	2	28	2	2	2	5	2	4	2	3	3	4	3	3	3	2	39	2
189	1	1	1	1	2	1	1	2	2	2	1	2	1	1	1	1	1	1	1	4	1	4	4	1	1	4	4	2	1	1	4	1	32	2	3	1	4	4	5	3	4	3	5	5	4	4	1	35	3
190	1	1	1	1	1	1	1	1	1	2	1	1	1	4	2	1	3	2	5	4	2	3	4	2	2	4	3	2	2	1	2	2	40	2	6	1	3	2	3	2	2	3	4	3	2	3	2	48	2
191	2	2	1	1	3	2	2	2	3	3	1	2	1	2	3	2	2	2	2	4	2	4	4	3	1	4	4	1	1	1	4	2	44	1	17	3	2	2	4	2	2	4	4	4	2	2	1	51	2
192	3	5	5	5	4	1	1	1	1	1	4	5	4	5	5	5	5	5	5	2	4	1	1	4	4	1	2	4	3	3	1	1	30	2	7	1	4	2	4	2	3	4	4	4	3	3	1	48	2
193	3	3	4	4	3	2	3	4	2	2	2	4	1	4	4	3	3	2	3	4	2	4	4	2	2	3	3	2	2	2	3	1	44	1	12	1	4	2	4	4	3	4	4	4	3	4	2	45	3
194	1	1	2	1	1	2	2	2	1	2	3	2	1	1	1	1	3	1	1	3	1	3	4	2	2	4	3	1	1	2	4	2	26	2	3	2	2	1	1	1	2	1	2	3	1	1	1	32	3
195	3	3	2	4	4	3	5	2	4	2	3	4	3	4	4	5	5	5	4	1	3	1	1	3	4	1	3	3	1	3	2	1	28	2	3	1	5	4	4	4	4	5	5	5	4	4	2	33	3
196	3	3	3	2	4	2	4	3	3	5	3	2	3	5	2	5	5	3	2	2	2	2	1	2	2	2	2	3	4	3	2	2	25	2	1	1	4	4	5	4	5	4	3	5	4	5	1	37	3
197	3	2	4	4	4	4	5	5	4	3	3	3	4	5	5	2	4	4	4	2	3	2	1	2	3	1	1	3	3	3	3	1	27	3	1	1	2	2	2	2	2	3	2	2	3	2	1	33	3
198	1	2	1	2	2	2	1	3	1	1	1	1	2	1	1	1	1	1	1	3	1	3	4	1	2	3	3	2	2	1	4	1	28	2	1	2	1	2	1	1	1	1	2	2	3	1	2	36	3
199	2	3	2	5	3	3	2	3	4	4	4	5	4	5	4	5	4	5	4	2	2	2	2	2	4	2	2	3	3	3	2	2	26	2	1	3	1	2	1	1	1	1	2	2	3	1	2	36	3
200	2	1	4	4	5	3	4	5	3	3	5	3	3	5	4	5	3	5	5	2	3	2	2	4	4	2	2	4	3	3	2	2	27	2	1	1	2	1	1	1	2	1	2	3	1	1	1	39	3
201	3	2	4	5	3	3	3	4	3	4	1	4	3	3	4	3	3	5	5	2	3	2	2	4	3	2	3	3	3	4	2	1	24	1	1	1	5	4	4	4	4	5	5	5	4	4	2	33	3
202	3	4	4	4	3	4	4	2	5	5	4	4	2	5	4	3	5	2	5	2	4	2	2	3	4	1	1	3	4	3	2	1	28	3	3	1	4	4	5	4	5	4	3	5	4	5	1	37	3
203	1	3	3	2	1	2	1	1	1	1	1	2	1	1	1	1	1	1	1	4	1	3	3	2	2	3	4	1	2	2	3	1	25	1	1	1	2	2	2	2	2	3	2	2	3	2	1	33	3
204	3	4	3	4	4	3	3	4	3	4	2	2	4	4	3	5	3	4	5	2	3	2	2	3	4	2	1	3	3	3	2	2	26	2	1	1	5	4	5	4	3	4	2	5	4	5	1	30	3
205	3	3	3	4	4	3	3	4	3	4	5	4	4	5	4	4	5	4	4	2	3	2	2	3	3	2	2	4	4	3	2	2	25	2	2	1	4	4	5	4	4	3	4	4	3	4	2	43	2
206	2	3	4	4	4	4	3	5	3	4	3	1	3	3	4	4	5	4	5	2	3	2	3	3	4	2	1	1	3	4	3	1	30	2	2	1	4	5	4	5	4	4	5	5	5	3	2	30	3
207	1	1	3	2	1	1	1	1	1	1	1	1	1	1	1	2	2	1	1	4	1	3	2	2	2	4	3	1	2	1	3	1	25	3	1	1	2	1	2	2	2	2	1	1	3	1	2	35	3
208	3	1	1	2	2	2	4	3	4	3	3	4	2	5	4	4	5	4	4	1	3	2	2	2	3	2	3	3	4	4	1	1	29	2	4	2	5	4	5	3	4	5	4	4	5	5	1	33	2
209	3	4	4	4	5	4	4	2	3	4	3	5	3	5	3	4	4	3	3	1	3	2	1	4	3	1	1	4	3	3	2	2	30	2	2	2	5	3	4	4	5	5	4	4	5	4	1	32	2
210	3	3	1	1	4	2	2	1	3	2	1	1	5	3	3	2	3	2	3	3	3	3	3	2	2	3	3	2	3	1	2	2	36	2	7	3	5	5	5	4	5	5	5	5	5	3	1	35	2
211	2	2	3	2	3	2	3	3	4	4	5	2	3	5	4	4	5	4	4	2	3	1	2	4	1	3	2	4	3	3	2	1	29	2	4	1	5	4	5	5	4	5	5	3	4	5	2	36	3
[truncated: 2 more columns]

## Sheet: 原始数据录入
NO.	1、请问在以下非工作时间，您使用移动通讯设备(如手机/笔记本电脑/平板等)处理工作事务或与同事通信，平均时长为多少?（每天）—午休时，处理工作事务或与同事通信时长：	1、下班后，处理工作事务或与同事通信时长：	1、双休日，处理工作事务或与同事通信时长：	1、节假日，处理工作事务或与同事通信时长：	2、请问在进行以下活动时，您使用移动通讯设备处理工作事务（如收发工作邮件、联系同事或客户、登陆单位/公司网站等、包括被通知并要求去公司办公）的频率为：—上下班路上：	2、锻炼：	2、购物：	2、旅行/度假：	2、用餐（在家里或外出）：	2、阅读/上网：	2、电影/话剧/音乐会：	2、聚会或社交活动：	2、课程培训：	3、请您根据实际情况，选择比较符合您常态的选项:—由于工作原因，我不得不错过一些家庭活动	3、由于工作上必须投入大量时间，我难以分担一些家庭责任	3、我的工作占据了本应该和家人、朋友在一起的时间	3、当我下班回到家，经常因为工作上的情感消耗过多而无法为家人做些事	3、由于工作上的种种压力，有时即使在家休息时，我也没有心情做自己喜欢的事	3、下班回家后，我经常觉得很累，不想参与家庭活动或做家务等	5、我们将了解您最近几周内的身体健康状况。 请在以下问题中最适当的一栏，进行勾选 。—能集中精力于你所做的任何事情吗?	5、由于焦虑而失眠	5、感到对事物发挥作用了吗?（指感觉做事顺利达到预期）	5、感到对事物能做出决定吗?（指对事情的自我掌控感）	5、一直感到精神紧张	5、感到不能克服困难	5、能喜欢日常的活动吗?	5、能做到不回避矛盾，积极解决事情吗？	5、感到不高兴和抑郁	5、对自己失去信心了吗?	5、认为自己是一个没有价值的人	5、总的来看， 这份工作状态感到适度的愉快吗?	6、您的性别：	7、您的年龄：	8、您的学历	9、您在本岗位工作时长为____年？	10、您的婚育状况：	1、以下哪种工作状态比较符合您的近况？（近期1～2月）—1. 在工作中 , 我似乎很匆忙 , 一直与时间赛跑。	1、2. 在同事们下班后 , 我通常继续工作。	1、3. 我同时开展多项工作使自己保持忙碌状态。	1、4. 我花在工作上的时间比花在社交、休闲娱乐活动上的时间还要多。	1、5. 我经常同一时间做两、三件事 , 比如吃午饭的时候写备忘录 , 接电话。	1、6.对我而言, 努力工作很重要, 即使我不喜欢我正在做的工作。	1、7. 我觉得我的内心有某种力量驱使我努力工作。	1、8. 即使感到无趣 , 我也觉得有义务努力工作。	1、9. 我会因为请假而内疚。	1、10. 当我不工作的时候 , 我很难感到放松。	2、您的性别：	3、您的年龄：	4、您的学历
1	2	4	4	5	5	3	4	4	3	5	3	3	3	4	5	5	4	5	5	2	4	1	2	3	3	2	2	4	3	3	2	1	26	3	3	2	5	4	3	4	4	5	5	4	4	5	1	32	3
2	2	2	2	4	4	4	2	5	4	4	3	4	2	3	4	5	4	4	5	2	3	2	1	3	3	2	2	3	4	3	2	1	29	2	3	1	4	5	3	4	4	4	4	4	3	5	2	32	2
3	3	5	4	4	5	3	3	3	3	4	3	4	3	5	4	5	4	5	5	2	3	1	2	4	4	2	2	4	3	3	2	2	29	2	1	2	4	4	5	5	4	4	5	5	4	5	1	37	3
4	3	3	3	2	3	3	4	5	4	4	3	3	3	5	4	4	5	4	5	1	3	1	2	3	3	2	2	3	3	3	1	1	25	2	1	1	5	5	4	4	4	5	4	4	4	4	1	34	2
5	3	3	4	2	3	2	3	3	4	5	5	2	3	5	4	4	5	4	5	2	4	1	2	4	1	3	2	4	3	3	2	1	29	2	1	1	5	4	5	5	5	5	5	3	4	5	2	35	3
6	2	2	5	4	4	3	3	5	2	4	3	3	4	5	5	4	4	4	4	2	3	1	2	3	3	2	1	4	3	3	2	2	27	2	3	3	5	5	4	3	4	4	5	5	4	5	2	30	2
7	2	3	4	4	5	5	5	5	3	4	4	4	3	3	5	2	5	4	5	2	3	3	2	3	4	2	1	3	3	4	1	1	27	2	1	2	5	5	4	5	3	3	4	5	4	4	2	31	2
8	2	2	2	4	4	3	4	4	4	3	2	4	2	3	5	4	4	4	4	2	4	2	2	4	3	2	1	2	3	3	1	1	25	2	3	1	5	4	4	5	4	4	4	4	3	4	2	31	3
9	3	5	4	4	5	3	4	4	3	5	5	4	4	5	4	5	4	3	4	2	3	1	2	4	3	2	2	4	3	3	2	1	30	2	1	2	5	4	4	4	4	4	4	5	5	4	1	40	3
10	3	5	4	5	4	4	5	3	5	3	4	3	3	5	4	5	4	3	5	1	3	2	2	3	3	2	1	3	3	4	2	2	27	2	1	3	5	4	5	5	5	4	5	5	5	3	2	32	2
11	3	3	5	4	4	4	3	5	4	4	3	3	3	4	2	4	4	5	4	2	3	2	1	3	4	2	2	3	3	4	3	1	27	1	1	1	5	4	5	4	4	4	5	5	4	5	1	35	3
12	3	4	5	5	4	3	4	2	4	4	3	2	3	4	4	4	3	5	4	2	3	2	1	3	4	1	2	4	3	3	2	2	25	2	1	2	5	4	4	4	4	4	5	5	5	5	1	34	3
13	3	3	5	5	3	2	4	3	3	3	1	5	4	5	4	4	5	4	5	2	3	2	2	2	3	2	2	4	3	3	1	2	26	3	1	2	3	4	4	5	4	5	4	5	5	5	2	35	2
14	3	2	4	4	3	4	3	4	3	2	4	3	3	5	4	4	4	4	4	1	3	1	2	4	3	1	2	3	3	3	2	2	26	2	1	1	5	4	5	4	3	5	3	4	2	5	2	31	2
15	2	3	3	4	3	4	4	5	1	3	2	2	3	5	4	5	5	5	5	2	4	2	1	4	3	2	2	2	2	4	2	1	30	2	1	2	5	4	4	4	4	5	5	4	4	4	1	33	3
16	2	3	2	5	3	3	4	3	2	4	3	4	2	5	5	4	5	4	5	2	3	2	2	3	3	2	2	3	3	3	2	2	27	2	3	2	4	4	4	4	4	3	4	5	4	3	2	31	3
17	3	2	4	3	3	3	2	4	4	3	3	4	4	3	5	4	4	4	4	2	3	2	2	3	4	1	3	3	3	3	1	2	29	2	3	2	4	3	4	4	5	4	5	5	3	4	1	30	3
18	3	4	3	2	4	2	3	4	2	5	3	2	4	5	4	4	4	5	4	2	3	2	2	4	4	1	2	3	3	3	2	2	30	2	3	2	3	4	5	5	5	5	4	5	4	5	1	40	3
19	3	4	5	4	5	4	4	2	3	4	3	5	3	5	3	4	4	5	3	1	3	2	1	4	1	1	1	4	3	3	2	2	30	2	2	2	5	3	4	4	5	5	4	4	5	4	1	32	2
20	3	2	4	3	4	2	2	5	3	4	3	3	3	5	4	4	4	4	5	2	3	1	1	4	3	2	1	3	2	4	2	1	29	1	2	2	4	4	5	4	3	3	5	5	4	4	2	31	3
21	3	2	4	2	5	3	2	4	5	4	4	3	4	5	1	4	4	4	4	2	3	3	1	4	4	2	1	3	3	3	2	2	25	2	1	2	5	4	4	5	5	5	5	4	2	5	1	33	2
22	1	1	1	3	1	1	1	1	1	1	2	2	3	1	1	1	1	3	2	3	1	4	4	2	1	3	4	1	2	2	4	2	28	2	1	1	2	2	1	1	3	2	3	2	1	2	2	32	3
23	1	1	1	2	1	1	1	1	1	2	1	1	1	2	1	1	2	1	1	4	1	4	4	2	2	4	3	1	1	2	3	1	27	2	1	2	1	1	3	2	3	2	1	2	1	1	1	32	3
24	1	3	3	2	1	1	1	4	1	1	1	1	2	1	1	1	1	1	2	3	2	4	4	2	1	3	3	1	2	2	4	2	28	2	1	1	1	2	2	2	2	2	1	2	1	3	2	31	3
25	1	1	1	2	1	1	1	1	2	3	1	1	1	3	3	1	2	1	1	3	2	3	4	2	2	3	4	1	2	1	4	2	27	2	1	1	2	1	3	2	2	1	1	2	1	2	1	41	2
26	2	4	4	3	3	4	4	3	3	5	3	3	2	3	3	4	4	4	4	2	3	2	2	3	3	2	2	3	3	4	1	2	24	2	2	2	5	5	4	5	4	4	4	5	3	5	1	39	2
27	3	1	3	3	1	2	2	1	2	1	1	1	1	3	2	1	3	1	1	3	1	4	3	2	2	4	4	2	1	2	4	2	27	2	3	1	2	1	1	1	1	2	2	1	2	2	1	30	2
28	3	1	4	4	3	4	2	4	4	5	3	4	2	4	5	4	4	5	5	2	4	1	2	2	3	2	2	3	3	4	3	1	29	2	2	1	5	4	5	4	4	4	4	5	4	4	2	40	2
29	3	2	4	4	3	5	4	3	4	3	1	3	4	5	5	2	5	4	4	2	3	1	2	3	4	2	2	4	4	3	3	2	29	3	1	2	4	4	4	3	4	5	3	5	5	4	1	32	3
30	1	2	1	2	1	2	2	1	1	2	1	2	1	1	1	1	2	4	1	3	1	4	4	2	3	4	3	1	2	1	4	1	24	3	2	2	2	1	1	2	2	3	2	2	1	1	2	34	3
31	1	3	1	1	1	1	1	2	1	1	1	1	3	1	1	2	1	1	1	3	2	3	4	2	2	4	4	2	2	2	4	2	27	2	2	2	2	2	1	2	2	2	1	2	1	1	1	34	2
32	4	3	4	5	5	4	3	4	2	3	3	2	3	5	2	3	5	4	4	2	3	4	2	3	4	2	4	4	3	3	2	2	26	2	3	2	5	4	5	4	4	5	5	4	4	5	2	35	2
33	3	4	4	4	4	3	2	1	3	4	4	1	3	5	4	4	4	5	3	2	4	2	2	4	3	1	2	4	3	4	3	2	24	2	3	2	5	4	5	5	5	5	4	4	5	5	2	35	3
34	3	4	3	2	3	2	3	3	4	4	3	3	5	5	3	4	5	4	5	1	3	1	2	2	3	1	2	3	4	4	2	1	24	2	3	1	5	4	4	5	4	5	4	5	4	5	1	31	2
35	2	3	1	3	1	2	3	2	1	1	2	2	2	1	1	1	2	1	1	2	3	3	3	2	2	3	4	1	2	1	4	1	24	2	1	2	1	3	2	1	2	1	1	1	1	1	2	32	2
36	3	2	5	2	3	1	4	5	4	4	3	4	3	5	4	4	4	4	4	1	3	1	4	4	3	2	3	3	4	3	1	1	30	1	1	2	5	3	4	5	4	5	4	5	4	5	1	35	3
37	2	5	4	3	4	4	4	3	4	4	2	3	3	5	4	5	4	5	4	2	3	2	2	3	4	3	2	4	3	3	2	1	26	2	3	2	3	4	5	5	5	4	2	3	4	4	1	35	3
38	1	2	4	4	4	2	3	1	4	4	3	2	5	3	4	4	3	4	4	1	4	2	2	3	3	2	2	4	3	4	2	1	24	2	2	2	5	4	5	4	4	4	5	5	5	4	1	31	3
39	3	4	5	3	3	1	4	4	4	4	3	3	4	5	3	1	4	4	5	2	3	2	2	3	4	1	2	2	3	2	2	2	27	2	1	2	5	4	5	5	4	4	4	5	3	5	2	30	3
40	3	3	4	3	4	3	3	5	4	4	3	3	3	5	5	5	5	4	5	4	3	2	2	3	3	2	2	3	3	3	1	2	26	3	3	2	5	4	5	4	3	5	4	5	5	5	1	31	3
41	1	1	1	2	2	1	3	1	2	2	2	1	1	1	2	1	2	1	1	4	3	4	4	1	2	4	3	1	2	2	4	1	27	1	1	1	1	2	3	1	2	1	2	2	1	2	2	30	3
42	1	1	1	1	1	2	1	1	3	1	1	1	1	3	1	1	2	1	2	3	1	3	4	2	2	3	4	1	1	1	3	2	29	2	3	2	1	2	2	1	2	1	2	2	1	2	2	33	3
43	2	3	2	3	2	1	2	2	1	1	2	1	3	1	1	2	2	2	1	3	2	4	3	1	1	4	3	1	2	2	3	1	26	2	1	2	2	2	1	1	2	1	2	1	2	1	1	34	3
44	2	2	2	3	4	2	2	2	1	1	3	1	1	1	2	1	1	3	1	4	2	4	3	3	2	3	4	2	1	2	3	1	30	2	1	2	2	1	1	2	1	2	2	2	1	2	2	35	2
45	3	3	3	4	3	3	3	3	4	5	3	4	3	5	4	5	4	4	3	2	3	2	1	4	3	2	1	3	3	2	2	2	30	2	1	2	5	5	5	5	4	4	4	3	4	5	1	37	3
46	2	4	4	5	5	4	4	3	2	3	3	3	4	5	5	4	4	4	5	2	3	2	1	3	4	2	1	3	4	3	3	2	24	1	1	1	5	5	3	4	4	4	4	5	4	3	2	34	3
47	3	3	1	2	1	1	1	1	1	2	3	1	1	1	1	1	1	2	1	4	2	3	4	1	2	3	4	1	1	1	4	1	29	3	2	1	2	1	2	1	2	2	2	2	2	1	1	37	3
48	3	1	1	2	4	2	4	3	4	4	3	4	2	5	4	5	5	4	5	1	3	2	2	2	3	2	3	4	4	4	1	1	29	2	1	2	5	4	5	3	4	5	4	4	5	5	1	33	2
49	1	2	1	2	1	2	1	1	1	1	1	2	1	1	1	3	1	1	4	4	1	4	4	1	2	3	4	2	2	2	3	1	27	2	1	1	3	1	1	2	1	2	1	1	2	1	2	29	3
50	2	1	3	2	1	2	1	2	1	1	2	1	2	1	3	1	1	2	3	3	2	3	4	2	2	3	3	1	2	2	3	2	28	3	2	2	1	2	2	1	2	1	1	2	2	1	2	29	3
51	1	1	3	2	1	2	2	1	1	1	1	1	3	3	1	1	1	1	1	4	1	4	3	1	2	4	3	1	1	1	4	2	26	3	1	2	2	1	2	2	2	1	1	3	2	2	2	29	3
52	2	3	3	4	4	4	4	5	5	5	3	3	2	4	5	4	4	5	5	2	3	3	1	3	3	2	1	3	4	3	2	2	28	1	1	1	3	5	5	5	5	4	4	2	5	4	2	31	3
53	3	3	2	4	3	2	4	5	3	5	3	3	3	5	4	4	4	2	4	2	3	2	2	3	4	1	1	3	4	4	1	1	26	2	3	2	1	2	1	2	1	2	2	2	1	2	1	29	2
54	2	2	4	4	3	4	5	4	1	4	3	4	2	3	4	5	4	4	5	1	3	1	2	3	4	2	2	4	2	4	2	1	24	3	3	2	4	4	3	5	4	5	5	4	4	5	2	31	3
55	1	1	1	2	1	1	1	4	2	3	1	1	2	3	1	3	1	1	2	3	2	4	4	2	2	3	3	1	2	2	4	1	28	3	2	1	1	1	2	2	2	2	2	1	2	3	1	32	2
56	2	1	2	2	1	1	2	1	1	1	3	1	3	1	1	1	1	1	1	4	1	3	3	2	3	3	3	1	2	1	4	1	26	2	2	2	2	1	1	2	2	2	1	2	1	1	1	33	3
57	1	2	1	2	3	1	3	1	2	2	1	1	2	1	1	3	3	1	3	3	1	4	4	1	2	4	3	1	1	1	3	2	30	2	1	1	1	3	3	2	2	2	2	1	1	1	1	35	3
58	1	2	2	3	3	2	1	4	1	2	1	1	1	1	2	3	1	1	2	3	1	4	3	2	1	3	3	1	3	2	4	2	27	2	1	1	2	1	1	1	2	1	1	3	2	2	2	34	2
59	3	4	3	4	3	3	1	3	4	3	3	3	3	4	1	4	5	5	2	2	2	1	2	3	3	2	2	3	2	3	2	2	29	2	1	2	5	4	3	5	4	4	5	5	4	5	1	36	3
60	4	2	4	5	4	2	2	4	3	4	3	2	3	3	4	4	4	3	4	1	3	2	2	4	3	2	2	2	3	4	3	1	30	2	1	1	4	5	5	3	4	5	5	4	4	5	2	33	2
61	1	2	1	3	1	2	1	1	1	3	1	1	1	1	1	2	1	1	1	4	1	4	4	1	2	4	4	1	2	2	3	1	27	1	1	2	2	1	1	2	1	2	2	1	1	3	1	40	2
62	2	4	3	4	4	4	2	5	3	4	3	3	2	5	4	3	4	4	2	2	3	2	2	4	4	2	2	4	3	3	3	2	27	1	3	2	3	5	5	5	5	4	4	4	4	3	2	39	3
63	3	3	2	4	4	3	3	4	2	3	3	3	4	5	4	3	4	5	4	2	3	2	2	3	3	2	2	4	3	3	2	2	25	2	1	2	5	4	4	4	5	4	5	3	4	4	1	29	3
64	1	1	1	2	1	1	1	1	1	2	1	1	2	1	3	1	1	2	1	4	2	4	3	2	1	4	3	1	2	1	4	2	26	2	2	2	5	5	4	5	4	4	5	3	4	5	2	38	3
65	3	3	3	5	4	2	4	5	4	4	3	3	4	4	4	3	5	3	3	2	3	1	1	3	3	2	2	3	3	3	1	1	29	2	3	1	5	4	3	4	4	4	5	5	4	3	1	31	2
66	3	3	4	3	4	4	2	2	3	4	3	3	3	5	4	4	3	3	4	2	4	1	3	4	2	2	2	4	3	3	1	2	29	1	1	3	5	4	4	4	4	5	4	4	5	4	2	31	2
67	2	2	4	3	4	4	4	4	3	5	3	3	3	2	5	4	4	5	5	2	3	2	2	3	3	2	2	3	3	4	2	1	27	2	1	2	5	4	5	4	4	4	5	5	3	4	2	34	2
68	1	1	1	2	1	2	1	1	1	1	1	3	1	3	4	1	2	2	1	4	1	4	3	2	2	3	3	1	1	1	4	2	26	2	1	2	2	1	1	2	2	1	2	1	1	2	2	35	3
69	2	3	1	3	3	1	2	2	1	1	3	1	1	2	1	1	1	1	2	3	1	4	4	2	1	4	4	1	2	1	4	2	26	1	1	2	2	1	1	1	2	1	2	1	3	2	1	31	3
70	1	1	1	1	1	2	1	1	2	2	1	1	2	1	1	1	1	1	1	4	3	3	4	1	2	4	3	2	2	2	3	2	26	2	3	1	2	2	1	2	3	1	1	2	1	1	1	40	2
71	3	3	4	4	2	3	4	3	4	3	3	5	4	4	4	4	4	3	4	1	3	1	2	2	3	1	2	3	4	3	2	2	28	2	1	1	5	2	5	5	3	3	4	4	4	4	2	31	2
72	2	4	4	5	4	3	4	5	3	5	2	2	2	5	4	4	5	3	4	2	3	2	1	3	2	1	2	3	2	3	1	1	30	1	1	1	4	4	2	4	4	4	4	5	4	5	2	31	2
73	2	4	4	5	4	2	4	4	4	5	3	3	4	5	4	4	1	4	3	2	3	1	2	3	3	1	2	4	3	1	3	2	24	2	2	2	3	4	5	4	5	4	5	5	2	4	1	31	3
74	3	4	4	5	3	3	1	4	4	4	3	4	3	5	4	5	5	4	4	2	3	2	2	3	4	1	2	4	4	3	2	2	28	2	1	2	5	4	5	5	4	5	4	4	3	4	1	31	2
75	2	4	4	4	3	4	4	4	3	2	3	4	4	4	5	5	5	3	4	2	2	1	2	3	2	2	2	3	3	3	1	1	26	2	1	1	5	4	4	4	4	5	5	5	4	4	2	30	2
76	1	2	3	1	1	2	1	1	2	1	1	1	4	2	1	4	2	1	3	4	1	4	4	2	1	3	3	1	2	1	3	2	28	2	1	2	2	1	3	1	2	1	1	2	1	2	2	30	3
77	2	2	1	3	3	1	2	1	1	2	1	1	1	2	2	1	1	1	1	3	2	4	3	2	2	3	3	2	2	2	4	1	27	2	3	2	1	1	2	3	1	1	1	2	1	1	1	31	2
78	1	1	3	2	1	1	1	1	1	2	1	1	1	1	1	1	2	1	1	4	1	4	2	2	2	3	3	1	2	1	3	1	25	3	1	1	2	1	2	2	2	2	1	1	3	1	2	32	3
79	3	3	4	4	4	1	4	3	3	5	4	3	3	5	3	4	4	4	3	2	4	2	1	3	3	1	2	4	3	2	1	2	25	1	1	1	5	4	4	5	4	5	4	5	5	5	1	41	3
80	3	4	3	3	4	3	4	5	4	3	5	4	3	5	4	5	5	4	5	2	3	2	2	2	3	2	2	3	4	2	1	1	26	2	2	2	4	4	4	4	3	4	5	4	4	4	2	34	2
81	4	4	3	3	3	4	4	4	4	4	3	3	4	5	4	3	4	4	5	2	4	2	2	2	2	1	2	3	3	3	3	1	26	1	1	2	4	2	4	4	4	4	4	4	3	4	2	30	2
82	3	2	3	2	2	4	1	2	1	2	2	3	1	2	1	1	1	3	2	4	2	3	3	2	2	3	3	2	3	2	3	2	26	3	1	2	2	1	2	1	1	2	2	2	2	2	2	30	2
83	3	3	3	3	4	4	3	5	3	4	3	3	3	4	4	4	5	4	3	2	3	3	2	3	3	2	1	4	4	3	1	2	24	2	3	2	3	5	4	4	5	4	4	5	4	4	1	39	3
84	2	1	2	3	1	1	1	1	2	2	3	2	3	1	4	1	1	1	2	4	1	3	3	2	2	3	4	3	2	2	3	1	25	2	3	1	1	2	2	1	2	2	1	2	2	1	1	32	3
85	1	1	1	2	1	1	1	1	1	2	1	1	2	2	2	1	1	1	1	4	1	2	3	1	2	3	3	1	2	1	3	2	30	3	3	2	2	1	2	3	2	1	1	3	2	1	1	34	2
86	3	3	4	3	3	3	4	5	3	3	5	3	2	5	3	4	4	4	4	2	3	2	1	3	3	3	2	3	4	4	1	1	27	2	3	1	4	5	4	5	5	5	4	5	4	4	2	32	3
87	3	2	3	4	2	2	1	3	4	3	4	4	2	4	4	5	5	4	4	2	3	1	2	3	3	1	1	3	3	3	2	1	27	2	3	1	5	4	5	4	5	4	4	5	2	5	2	41	2
88	3	4	5	5	2	2	4	5	3	5	5	3	3	3	4	5	4	4	5	2	3	2	2	3	3	2	1	3	4	3	1	1	27	2	3	2	5	4	4	3	4	4	4	4	5	4	2	29	3
89	1	2	4	2	4	5	3	5	2	3	3	3	3	5	4	5	4	4	4	1	3	2	2	3	3	1	2	4	4	3	2	1	28	1	1	2	4	5	3	4	4	5	4	4	2	4	2	36	3
90	2	1	3	3	4	2	4	4	4	2	3	4	4	4	5	4	4	3	4	2	3	1	2	1	4	2	2	3	3	3	2	1	25	3	3	2	5	4	5	5	5	4	4	5	4	4	1	39	2
91	2	2	4	3	4	3	4	4	3	1	3	4	3	5	4	4	5	4	4	2	2	1	2	4	4	2	2	3	4	3	3	1	28	2	1	2	5	4	5	4	4	5	4	5	4	5	1	33	2
92	3	4	4	5	4	3	4	3	3	4	3	4	3	5	4	4	4	5	3	1	1	2	2	3	3	2	3	3	3	3	2	2	30	2	3	2	5	4	4	4	4	3	4	4	5	4	2	35	2
93	1	1	1	2	1	1	1	1	1	1	2	1	1	3	2	1	1	2	2	4	2	3	3	1	1	3	4	1	1	2	4	2	27	2	2	2	2	2	1	2	2	1	1	1	2	1	1	32	2
94	1	1	2	2	1	1	1	2	2	1	2	2	2	2	2	1	2	1	1	4	2	3	4	2	2	3	3	2	2	2	3	2	29	3	3	1	2	1	3	2	1	2	2	1	1	2	2	36	3
95	2	2	4	5	4	3	3	4	3	4	3	3	3	3	5	3	5	4	3	2	3	1	1	4	3	2	2	4	3	4	3	1	29	2	1	1	4	4	5	5	4	3	5	5	5	3	1	40	2
96	3	2	4	4	4	4	3	5	3	4	3	1	3	3	4	4	5	4	5	2	3	2	3	3	4	2	1	1	3	4	3	1	30	2	1	1	4	5	4	5	4	4	5	5	5	3	2	30	3
97	4	3	4	5	4	4	4	3	3	3	3	3	2	5	4	5	5	5	4	2	3	1	2	4	4	1	1	3	3	3	2	1	27	2	2	2	5	2	3	4	4	4	3	5	5	3	1	38	3
98	3	5	4	4	4	3	4	4	3	4	4	2	3	5	3	5	5	5	5	1	3	1	1	2	3	1	2	3	4	2	2	2	26	2	3	3	5	2	5	5	5	3	4	5	2	5	1	39	3
99	1	1	2	2	1	1	1	1	1	1	3	1	3	1	2	1	3	1	2	3	1	4	3	2	2	4	3	1	1	2	3	2	28	2	3	2	1	2	1	1	2	2	2	1	2	1	2	34	2
100	2	3	5	4	4	3	4	5	2	5	3	2	4	5	5	4	4	5	4	2	3	2	2	3	3	2	2	3	3	3	2	2	25	2	1	2	5	4	4	4	4	5	4	5	4	5	2	36	2
101	1	3	2	3	3	1	1	1	2	1	2	1	1	3	1	2	4	2	1	3	2	3	2	2	2	4	3	1	2	1	3	1	27	3	3	1	3	1	2	1	2	1	1	3	3	2	1	33	3
102	3	3	4	4	3	4	3	3	3	2	4	3	4	5	4	5	4	3	5	2	3	1	1	4	4	1	2	3	3	4	2	1	27	2	3	2	3	4	5	4	4	4	4	5	3	4	1	33	3
103	3	3	4	5	4	2	3	4	4	4	3	3	4	5	4	5	4	5	4	2	3	2	3	4	4	2	1	2	3	3	2	2	30	2	1	1	4	5	5	4	4	4	4	5	4	4	1	31	2
104	2	2	2	4	3	4	5	4	3	3	4	4	3	5	5	4	3	4	5	2	4	2	2	3	4	1	2	3	4	3	2	2	25	1	3	3	5	4	4	4	4	5	5	5	4	5	2	35	2
105	1	3	1	2	1	3	2	3	1	1	1	1	1	1	2	2	1	1	2	4	1	4	4	2	2	3	4	1	2	1	3	1	30	2	1	1	2	1	1	1	2	1	2	2	2	1	1	31	3
106	1	2	2	1	2	1	3	1	1	2	1	2	1	1	1	1	2	3	4	3	1	3	3	2	2	3	3	1	1	1	4	1	26	3	1	2	2	2	1	1	1	1	1	2	1	2	2	38	2
107	3	3	4	4	3	4	4	4	3	2	3	5	3	5	4	3	5	4	5	1	3	2	1	3	4	2	2	4	3	3	1	2	27	2	2	2	5	4	5	4	4	4	4	4	3	4	1	35	3
108	3	4	3	4	4	3	2	5	4	4	3	4	3	5	4	4	4	5	5	2	3	2	2	3	4	2	2	4	3	3	2	1	25	2	1	2	4	4	4	5	4	4	4	5	4	4	2	32	3
109	2	3	2	4	4	4	3	2	4	5	3	4	4	5	5	4	4	4	5	2	3	2	2	3	4	2	2	3	2	3	2	2	29	2	3	1	5	5	5	5	4	5	5	3	3	5	2	34	2
110	2	2	4	3	4	5	3	5	3	2	3	4	4	5	5	2	3	5	4	2	4	1	1	3	4	2	2	4	3	3	2	2	27	2	1	2	5	4	4	4	5	5	1	5	5	4	2	32	3
111	3	2	2	4	4	2	4	2	3	3	3	5	3	5	4	4	5	4	4	4	3	2	2	3	4	2	3	1	3	3	2	2	25	2	2	1	4	4	4	5	4	5	4	4	5	5	1	33	2
112	3	3	3	5	4	3	5	4	3	4	5	4	4	5	4	4	5	4	4	2	3	2	3	3	3	2	2	4	4	3	2	2	26	2	2	1	4	4	5	5	4	3	4	4	2	4	2	43	2
113	3	4	4	4	4	3	4	2	3	4	5	3	5	4	5	4	5	1	4	1	3	1	2	3	3	3	2	3	4	3	2	2	25	2	1	2	5	3	5	4	5	4	5	5	4	4	2	30	3
114	3	3	3	5	3	3	4	1	4	4	4	5	3	5	4	4	3	4	5	2	3	1	2	4	3	2	1	4	3	3	2	2	26	2	2	1	4	5	5	5	3	4	4	2	4	3	1	30	3
115	3	4	5	5	3	4	4	4	2	4	4	3	3	5	3	4	5	4	5	1	3	2	2	3	3	1	2	4	3	3	1	1	24	3	1	2	5	4	4	4	5	5	5	5	4	4	2	33	2
116	2	1	1	2	2	1	1	1	1	1	1	1	3	2	1	1	1	1	2	4	1	3	4	1	2	3	3	1	2	1	4	2	27	2	1	1	2	3	2	3	2	1	1	3	2	1	1	29	3
117	1	2	1	2	1	2	2	1	1	1	1	1	2	2	1	2	2	2	1	3	1	3	4	2	1	3	3	2	2	2	4	1	26	3	3	2	2	1	1	1	2	2	2	2	1	1	2	33	3
118	2	3	3	5	4	4	2	3	3	4	3	4	3	5	4	4	5	4	4	2	3	2	4	3	3	2	2	3	2	3	1	2	24	1	1	2	5	4	4	5	5	5	4	3	4	5	1	33	3
119	3	3	3	5	3	5	4	5	1	5	3	3	3	4	3	5	4	4	3	2	2	1	2	3	3	2	3	3	4	2	1	1	28	2	1	1	5	4	4	5	4	5	5	5	4	4	2	36	3
120	3	2	5	4	4	4	3	4	3	3	3	4	3	5	4	2	4	3	4	2	4	1	2	4	3	2	3	3	3	4	4	1	25	3	1	1	4	4	5	5	4	4	5	1	5	4	1	43	2
121	3	3	4	4	4	4	4	3	3	4	3	3	3	5	4	3	4	4	5	2	3	2	2	3	2	2	1	3	2	4	2	2	28	2	3	1	4	4	4	4	5	5	4	5	4	4	2	36	3
122	4	4	4	5	4	4	4	4	4	4	5	2	2	5	4	4	5	4	4	2	3	2	2	4	3	2	2	3	3	3	2	1	30	3	3	1	5	4	4	4	5	5	4	5	5	4	2	31	2
123	3	3	4	5	3	3	4	4	4	4	5	4	2	5	4	5	1	4	4	3	3	2	1	3	3	2	2	3	3	3	1	2	24	2	3	1	5	5	4	5	3	4	4	5	4	5	2	34	3
124	2	2	4	4	4	1	4	5	3	5	3	3	4	5	4	4	4	4	4	2	3	2	2	3	3	1	2	4	2	4	3	2	28	2	1	2	5	4	4	4	2	3	4	3	5	5	2	33	3
125	3	3	3	5	3	3	3	4	4	3	5	3	3	4	5	4	4	5	5	2	4	1	2	3	3	1	3	3	3	3	2	2	26	2	1	1	5	3	3	4	4	4	5	4	5	5	2	34	3
126	3	4	2	5	4	4	4	3	4	4	3	4	3	3	5	4	4	5	3	3	3	2	2	4	3	2	1	3	3	3	2	1	25	2	3	1	5	4	5	4	4	5	4	5	3	5	2	39	2
127	1	1	2	2	3	2	3	1	2	1	1	1	3	3	1	1	2	1	2	4	1	4	4	2	2	3	4	1	2	1	4	1	24	2	2	1	3	1	2	1	2	1	1	2	2	1	1	36	2
128	2	4	4	5	2	4	4	4	3	2	3	3	3	5	2	5	3	4	5	1	3	1	2	3	4	2	2	3	4	2	1	2	28	2	1	2	4	4	4	4	5	4	2	4	5	4	1	32	2
129	3	4	3	5	3	5	4	4	4	4	3	4	3	5	5	3	5	4	3	2	3	1	2	2	3	2	1	3	4	4	3	2	26	2	1	2	3	5	4	5	4	5	4	4	2	4	1	40	2
130	2	3	4	4	4	4	3	3	3	3	2	3	3	5	3	4	4	5	5	2	2	2	1	4	3	3	1	3	4	3	2	1	24	2	3	2	4	5	4	3	4	5	4	3	4	4	1	40	2
131	3	3	4	4	4	3	3	5	5	5	4	3	5	4	5	4	5	4	4	2	3	2	2	3	4	1	2	3	3	3	1	1	26	2	1	2	5	4	4	4	4	5	4	5	5	5	2	32	3
132	3	4	4	5	4	3	3	4	3	5	2	2	4	4	4	5	4	4	5	2	3	2	2	3	4	2	1	3	3	3	2	2	26	2	1	1	5	4	5	4	3	4	2	5	4	5	1	30	3
133	3	4	4	4	4	4	4	3	3	3	3	4	3	5	5	3	4	4	4	1	3	2	2	3	4	2	1	3	3	2	2	1	27	2	1	3	3	4	4	2	5	5	4	3	4	5	2	30	3
134	3	4	3	4	2	3	4	3	3	4	3	4	4	5	3	5	3	5	3	2	4	2	2	3	2	2	3	3	3	3	2	1	28	2	1	4	5	2	5	5	3	4	4	3	5	4	1	32	3
135	2	3	4	5	4	2	4	4	5	4	3	3	4	5	4	5	5	4	4	2	3	1	1	4	4	2	2	3	3	3	2	2	26	2	3	2	3	5	4	4	4	5	1	5	3	4	1	31	2
136	2	3	5	4	4	4	4	3	4	5	3	4	3	4	2	4	4	5	4	2	3	1	2	4	4	2	2	3	4	3	2	2	26	2	1	1	4	4	4	4	4	5	4	4	4	4	2	35	3
137	1	1	1	2	1	1	1	1	3	2	2	1	1	3	1	1	2	1	1	3	1	3	3	2	3	4	3	1	2	1	3	2	27	2	2	1	1	1	2	3	2	2	2	2	2	2	2	35	3
138	1	3	2	2	2	1	1	3	1	4	1	2	1	1	1	1	1	1	1	3	2	3	3	2	2	3	3	3	2	2	4	2	24	1	1	2	1	1	1	1	1	2	2	2	1	2	2	35	3
139	3	3	4	3	4	4	4	4	3	4	4	2	3	4	4	4	4	4	5	2	4	2	1	2	3	1	2	3	3	2	2	2	30	2	1	2	5	4	4	5	4	5	4	5	4	5	1	35	3
140	3	3	5	4	4	3	4	2	1	4	3	3	4	4	4	3	4	4	3	2	4	2	3	2	3	2	2	4	4	4	3	1	26	2	2	1	5	4	4	3	4	5	5	3	3	4	2	37	3
141	1	3	3	2	3	4	2	4	3	5	4	3	2	5	4	4	4	5	4	2	3	2	1	3	3	2	1	4	3	3	1	2	27	2	3	3	5	4	3	5	5	4	4	5	5	3	1	30	3
142	4	4	4	5	1	3	5	3	4	3	3	3	2	3	4	3	3	4	4	2	3	2	2	3	3	1	2	3	3	3	2	2	24	2	3	1	5	4	2	4	5	5	4	4	2	4	1	35	2
143	3	3	5	2	5	3	3	5	3	5	4	3	3	5	4	5	4	4	5	2	3	2	2	3	3	1	2	3	4	3	1	2	26	2	1	1	3	5	4	4	3	5	4	3	3	5	2	31	3
144	3	3	4	5	2	4	2	5	3	2	3	3	3	5	4	5	4	4	5	2	3	2	2	3	3	1	1	4	4	3	1	2	27	2	3	4	5	4	3	4	4	5	4	4	3	5	2	33	2
145	2	5	4	3	3	4	4	3	2	2	3	4	3	5	4	4	4	4	4	2	4	2	1	4	4	3	2	3	3	3	2	2	29	2	1	1	5	4	5	4	3	3	5	5	5	3	2	30	3
146	3	2	4	4	5	5	2	5	3	5	3	5	3	5	5	5	3	4	4	2	4	2	2	3	4	2	2	4	3	3	3	2	29	3	3	1	5	2	4	2	4	3	4	4	4	5	2	35	3
147	3	2	4	4	4	4	4	3	2	4	3	2	2	5	5	3	4	4	5	2	3	1	2	1	2	3	2	4	3	2	2	2	29	1	3	1	4	4	4	4	4	4	5	4	4	5	2	33	2
148	3	2	3	2	4	4	4	5	3	3	3	3	3	5	5	4	5	3	4	2	3	2	1	1	4	2	2	2	3	3	2	1	29	2	1	3	3	4	5	5	4	5	4	4	4	4	1	43	2
149	2	5	4	4	4	4	2	5	4	3	3	3	3	5	4	4	4	5	3	1	3	2	2	3	4	2	2	2	3	3	2	1	30	2	3	1	4	4	4	4	5	4	5	5	5	4	1	31	2
150	3	3	4	4	3	4	4	5	4	3	3	2	2	3	4	4	5	4	4	2	4	1	2	3	4	2	2	3	4	3	1	1	30	2	1	3	4	4	3	4	4	3	5	5	5	4	2	31	2
151	1	2	1	2	1	2	1	1	4	2	4	2	1	3	3	2	2	1	3	4	1	3	3	1	2	3	2	1	1	1	3	1	25	2	1	3	2	1	1	1	1	1	1	1	2	2	1	33	3
152	1	1	1	2	1	1	3	1	1	1	3	3	1	1	2	3	2	2	1	4	1	4	3	2	2	3	3	2	2	1	4	1	24	2	2	1	2	1	1	2	2	2	2	1	1	2	1	42	3
153	1	3	4	4	4	2	3	3	3	4	3	3	3	2	2	2	2	2	2	4	1	4	1	1	4	4	1	1	1	1	4	2	24	2	2	2	3	3	4	4	2	4	4	4	4	3	2	32	2
154	1	2	2	2	3	1	1	2	2	2	1	2	1	2	2	1	2	2	2	4	2	4	4	2	2	4	3	2	2	2	4	2	26	2	2	1	3	4	4	3	4	2	4	3	2	4	2	28	2
155	2	3	5	5	3	1	2	4	2	3	2	2	2	2	2	3	4	4	5	4	2	3	3	3	3	3	3	3	3	3	3	1	23	1	1	1	4	3	4	4	4	3	3	4	2	4	2	30	2
156	2	3	1	1	2	3	2	2	2	2	2	2	2	2	1	1	1	1	1	4	1	1	1	1	1	4	4	1	1	1	4	2	28	2	2	3	5	5	5	5	4	4	4	4	4	3	1	31	2
157	1	1	1	1	2	2	2	2	2	2	2	1	1	2	1	2	1	3	2	2	1	2	1	2	2	1	2	2	2	2	3	2	36	2	5	3	5	5	4	5	2	1	5	3	5	1	1	41	3
158	1	1	1	1	2	1	1	1	2	2	1	1	1	2	1	1	1	1	2	4	1	3	3	2	1	3	3	1	2	1	4	2	23	3	1	1	3	2	3	4	3	3	4	4	4	4	2	31	2
159	3	5	5	4	5	3	3	5	4	5	4	3	3	4	5	5	5	5	5	2	4	2	4	4	3	2	2	3	3	3	2	2	24	2	1	1	5	4	4	4	5	4	5	4	5	3	2	26	2
160	1	2	2	1	2	1	1	2	2	2	1	2	1	3	2	3	2	3	3	3	2	3	2	2	3	3	2	2	2	2	3	2	24	2	1	1	4	4	4	5	4	5	5	4	5	3	2	28	2
161	2	2	1	1	3	2	2	3	3	2	2	3	2	3	3	3	4	4	4	2	2	3	3	1	2	3	4	2	2	2	3	2	31	2	4	2	4	4	5	5	4	3	5	5	3	3	2	39	2
162	2	4	2	2	2	2	3	3	3	3	3	3	3	4	3	3	3	3	3	3	3	2	2	3	3	2	2	3	4	4	3	2	37	2	14	1	4	4	4	5	5	3	5	5	4	5	1	35	3
163	2	2	1	1	2	1	2	2	3	2	1	2	2	3	3	3	3	2	2	4	3	3	3	3	3	3	4	3	3	3	3	2	34	2	3	3	4	5	4	5	5	5	5	5	4	5	1	32	3
164	3	3	1	1	4	2	2	1	3	2	1	1	5	3	3	3	3	3	3	3	3	3	3	2	2	3	3	3	1	1	2	2	36	2	3	3	5	5	5	5	5	5	5	5	5	3	1	35	2
165	3	3	4	4	4	4	4	4	4	4	4	4	4	3	3	4	4	4	4	2	3	2	2	3	3	2	2	3	3	3	3	1	25	2	1	1	4	4	3	4	3	3	4	4	4	3	1	31	2
166	1	1	1	1	2	2	2	2	2	2	2	2	2	3	3	3	3	3	3	2	2	3	3	2	2	4	3	2	1	2	2	1	30	2	6	1	4	4	5	4	5	4	5	4	4	4	1	37	2
167	2	4	5	5	5	3	4	3	3	4	4	4	4	5	5	5	5	5	5	3	4	3	3	4	3	3	1	4	3	3	1	1	26	1	3	1	5	4	4	5	4	5	5	4	4	4	1	36	2
168	3	3	4	4	3	3	3	4	3	4	3	3	3	4	3	4	4	4	4	3	3	3	3	3	3	3	3	3	3	3	3	1	27	2	4	1	4	4	3	4	4	3	4	3	3	4	1	38	2
169	3	4	4	4	5	1	3	4	5	5	2	5	2	5	5	5	5	5	1	2	3	2	2	3	4	2	1	4	3	3	4	2	31	2	9	1	3	2	3	3	3	2	3	2	3	3	1	29	2
170	2	2	2	2	3	2	3	3	4	4	2	3	3	2	2	3	4	3	3	3	2	3	3	2	2	3	2	2	2	2	4	2	30	2	5	2	5	5	4	4	4	5	5	5	5	5	2	38	2
171	1	1	1	1	5	2	3	2	3	3	3	3	3	3	3	3	3	4	3	3	2	3	3	2	2	4	3	2	1	1	3	2	29	2	1	2	5	5	5	5	5	5	5	4	5	4	1	34	2
172	1	2	2	1	3	2	2	3	3	3	2	3	2	3	3	2	3	3	3	3	2	2	3	3	3	3	3	3	3	3	3	2	37	2	4	3	5	5	5	4	5	5	5	5	4	4	1	36	2
173	2	3	5	5	5	5	5	5	5	5	5	5	5	5	5	5	5	5	5	2	2	3	2	4	4	2	2	2	4	3	2	1	33	2	10	2	2	2	4	3	2	2	3	2	2	2	1	30	2
174	1	1	1	1	4	1	1	1	3	3	1	1	1	1	2	4	2	4	1	4	3	3	3	2	2	2	3	2	2	2	3	2	31	2	10	3	4	3	3	3	4	5	5	5	3	5	1	39	2
175	2	5	5	4	3	2	3	3	3	3	1	3	3	5	5	5	5	5	5	2	3	3	3	4	3	3	2	4	4	3	3	2	26	2	3	1	5	5	5	5	5	4	5	5	4	5	1	41	2
176	3	3	4	4	5	5	5	5	5	5	5	5	5	5	5	5	5	5	5	3	3	3	3	4	3	4	2	4	4	3	1	2	25	2	3	1	5	5	5	5	5	5	5	5	5	4	1	32	2
177	1	1	1	1	2	1	2	2	1	2	1	1	1	2	2	2	3	3	4	4	2	4	4	1	2	4	4	2	1	1	4	1	25	2	1	1	5	5	5	5	5	5	5	5	4	5	2	33	2
178	3	5	4	5	5	3	3	5	5	5	3	5	3	4	5	5	5	5	5	3	4	2	2	4	4	3	2	4	3	3	2	1	26	2	2	1	5	4	4	4	5	5	4	5	4	5	1	35	2
179	2	4	3	2	4	2	2	3	3	3	1	3	3	2	3	2	4	2	3	3	2	4	3	2	3	4	4	2	2	1	4	2	26	2	2	3	4	5	4	5	5	5	4	5	4	5	2	31	2
180	4	5	5	4	5	4	5	4	5	5	4	4	4	4	5	4	5	4	5	2	4	2	2	4	4	2	2	3	4	3	2	2	28	2	1	1	5	5	5	4	4	4	5	4	4	5	1	37	3
181	2	2	1	1	3	2	2	4	2	3	2	4	2	3	4	3	4	3	4	3	4	2	2	1	4	3	3	4	4	4	2	2	25	2	1	1	3	2	4	2	4	3	4	2	2	2	1	35	2
182	3	3	1	1	4	3	3	3	3	4	4	4	4	5	5	4	5	4	5	3	4	2	2	4	4	1	1	4	4	3	1	2	25	2	3	1	2	3	2	2	3	2	3	2	2	3	1	35	2
183	2	3	1	1	3	2	3	3	3	3	2	2	2	2	3	2	2	4	4	4	3	3	3	3	3	4	4	3	2	2	3	1	31	2	3	1	3	2	3	3	2	3	4	3	2	2	1	32	2
184	2	3	2	1	3	3	3	3	3	3	2	3	2	4	4	5	5	3	5	4	2	3	4	3	3	4	3	2	1	1	4	1	27	2	3	2	5	3	4	4	5	5	5	5	3	3	1	39	3
185	2	5	1	1	2	2	2	3	2	2	1	1	2	3	4	5	3	3	5	3	2	3	3	3	3	3	2	3	2	2	3	1	27	2	2	1	2	3	3	4	3	2	3	2	2	2	1	34	2
186	1	5	5	1	5	5	5	5	5	5	5	5	5	5	5	5	5	3	5	4	2	4	4	3	2	3	3	2	1	1	3	2	33	2	9	1	4	3	4	4	4	5	4	4	5	5	2	32	2
187	1	1	1	1	2	1	1	2	1	1	1	1	2	1	1	1	2	3	3	3	2	3	2	3	2	2	2	1	2	2	2	1	37	2	10	2	4	4	3	3	3	4	4	3	4	4	2	33	2
188	1	1	1	1	2	2	2	2	2	2	2	2	2	2	2	2	2	2	2	4	2	4	4	2	2	3	3	3	1	1	4	2	28	2	2	2	5	2	4	2	3	3	4	3	3	3	2	39	2
189	1	1	1	1	2	1	1	2	2	2	1	2	1	1	1	1	1	1	1	4	1	4	4	1	1	4	4	2	1	1	4	1	32	2	3	1	4	4	5	3	4	3	5	5	4	4	1	35	3
190	1	1	1	1	1	1	1	1	1	2	1	1	1	4	2	1	3	2	5	4	2	3	4	2	2	4	3	2	2	1	2	2	40	2	6	1	3	2	3	2	2	3	4	3	2	3	2	48	2
191	2	2	1	1	3	2	2	2	3	3	1	2	1	2	3	2	2	2	2	4	2	4	4	3	1	4	4	1	1	1	4	2	44	1	17	3	2	2	4	2	2	4	4	4	2	2	1	51	2
192	3	5	5	5	4	1	1	1	1	1	4	5	4	5	5	5	5	5	5	2	4	1	1	4	4	1	2	4	3	3	1	1	30	2	7	1	4	2	4	2	3	4	4	4	3	3	1	48	2
193	3	3	4	4	3	2	3	4	2	2	2	4	1	4	4	3	3	2	3	4	2	4	4	2	2	3	3	2	2	2	3	1	44	1	12	1	4	2	4	4	3	4	4	4	3	4	2	45	3
194	1	1	2	1	1	2	2	2	1	2	3	2	1	1	1	1	3	1	1	3	1	3	4	2	2	4	3	1	1	2	4	2	26	2	3	2	2	1	1	1	2	1	2	3	1	1	1	32	3
195	3	3	2	4	4	3	5	2	4	2	3	4	3	4	4	5	5	5	4	1	3	1	1	3	4	1	3	3	1	3	2	1	28	2	3	1	5	4	4	4	4	5	5	5	4	4	2	33	3
196	3	3	3	2	4	2	4	3	3	5	3	2	3	5	2	5	5	3	2	2	2	2	1	2	2	2	2	3	4	3	2	2	25	2	1	1	4	4	5	4	5	4	3	5	4	5	1	37	3
197	3	2	4	4	4	4	5	5	4	3	3	3	4	5	5	2	4	4	4	2	3	2	1	2	3	1	1	3	3	3	3	1	27	3	1	1	2	2	2	2	2	3	2	2	3	2	1	33	3
198	1	2	1	2	2	2	1	3	1	1	1	1	2	1	1	1	1	1	1	3	1	3	4	1	2	3	3	2	2	1	4	1	28	2	1	2	1	2	1	1	1	1	2	2	3	1	2	36	3
199	2	3	2	5	3	3	2	3	4	4	4	5	4	5	4	5	4	5	4	2	2	2	2	2	4	2	2	3	3	3	2	2	26	2	1	3	1	2	1	1	1	1	2	2	3	1	2	36	3
200	2	1	4	4	5	3	4	5	3	3	5	3	3	5	4	5	3	5	5	2	3	2	2	4	4	2	2	4	3	3	2	2	27	2	1	1	2	1	1	1	2	1	2	3	1	1	1	39	3
201	3	2	4	5	3	3	3	4	3	4	1	4	3	3	4	3	3	5	5	2	3	2	2	4	3	2	3	3	3	4	2	1	24	1	1	1	5	4	4	4	4	5	5	5	4	4	2	33	3
202	3	4	4	4	3	4	4	2	5	5	4	4	2	5	4	3	5	2	5	2	4	2	2	3	4	1	1	3	4	3	2	1	28	3	3	1	4	4	5	4	5	4	3	5	4	5	1	37	3
203	1	3	3	2	1	2	1	1	1	1	1	2	1	1	1	1	1	1	1	4	1	3	3	2	2	3	4	1	2	2	3	1	25	1	1	1	2	2	2	2	2	3	2	2	3	2	1	33	3
204	3	4	3	4	4	3	3	4	3	4	2	2	4	4	3	5	3	4	5	2	3	2	2	3	4	2	1	3	3	3	2	2	26	2	1	1	5	4	5	4	3	4	2	5	4	5	1	30	3
205	3	3	3	4	4	3	3	4	3	4	5	4	4	5	4	4	5	4	4	2	3	2	2	3	3	2	2	4	4	3	2	2	25	2	2	1	4	4	5	4	4	3	4	4	3	4	2	43	2
206	2	3	4	4	4	4	3	5	3	4	3	1	3	3	4	4	5	4	5	2	3	2	3	3	4	2	1	1	3	4	3	1	30	2	2	1	4	5	4	5	4	4	5	5	5	3	2	30	3
207	1	1	3	2	1	1	1	1	1	1	1	1	1	1	1	2	2	1	1	4	1	3	2	2	2	4	3	1	2	1	3	1	25	3	1	1	2	1	2	2	2	2	1	1	3	1	2	35	3
208	3	1	1	2	2	2	4	3	4	3	3	4	2	5	4	4	5	4	4	1	3	2	2	2	3	2	3	3	4	4	1	1	29	2	4	2	5	4	5	3	4	5	4	4	5	5	1	33	2
209	3	4	4	4	5	4	4	2	3	4	3	5	3	5	3	4	4	3	3	1	3	2	1	4	3	1	1	4	3	3	2	2	30	2	2	2	5	3	4	4	5	5	4	4	5	4	1	32	2
210	3	3	1	1	4	2	2	1	3	2	1	1	5	3	3	2	3	2	3	3	3	3	3	2	2	3	3	2	3	1	2	2	36	2	7	3	5	5	5	4	5	5	5	5	5	3	1	35	2
211	2	2	3	2	3	2	3	3	4	4	5	2	3	5	4	4	5	4	4	2	3	1	2	4	1	3	2	4	3	3	2	1	29	2	4	1	5	4	5	5	4	5	5	3	4	5	2	36	3
[truncated: 2 more columns]
